# Supplementary material for: Postoperative pneumonia in isolated coronary artery bypass grafting: A comprehensive study of epidemiology, etiology, and disease burden from China (2020–2023)
Source: PLoS One. 2025 Mar 11;20(3):e0319017. doi: 10.1371/journal.pone.0319017 (PMC11896039; doi:10.1371/journal.pone.0319017)
Supplement: S1 File — (XLSX) [file pone.0319017.s001.xlsx]

## Sheet:  All research data
Patient ID	Gender	Age	Admission Date	Surgery Date	Surgery Year	Surgery Quarter	Emergency Surgery	Blood Type	Postoperative pneumonia	Date of Onset of Postoperative Pneumonia	Early-Onset/Late-Onset	Pathogens	Surveillance Target Pathogen	MDRO	Co-infections	Severe pneumonia	ICU admission	ICU stay(d)	Hospitalization costs(￥)	Discharge Date	Postoperative hospital stay（d）
ZY0019	Male	50	2019-12-26 08:31:28	2020-01-02 08:46:00	1	1	0	O	0	NA	NA			NA	NA	NA	0	NA	116207	2020-01-11 09:54:55	10.0479
ZY0018	Male	72	2019-12-25 15:56:24	2020-01-02 09:12:00	1	1	0	O	0	NA	NA			NA	NA	NA	0	NA		2020-01-11 10:18:21	10.0461
ZY3801	Male	82	2019-12-24 12:01:48	2020-01-02 09:29:00	1	1	0	AB	0	NA	NA			NA	NA	NA	0	NA		2020-01-12 10:50:45	11.0568
ZY0008	Male	68	2019-12-18 15:17:27	2020-01-02 09:39:00	1	1	0	A	0	NA	NA			NA	NA	NA	0	NA	97891.1	2020-01-13 11:34:07	12.0799
ZY0021	Male	62	2019-12-27 11:21:48	2020-01-02 12:43:00	1	1	0	A	0	NA	NA			NA	NA	NA	0	NA	182913	2020-01-13 10:48:31	11.9205
ZY0024	Male	61	2019-12-29 12:34:45	2020-01-02 13:25:00	1	1	0	A	0	NA	NA			NA	NA	NA	0	NA	152761	2020-01-13 10:26:29	11.876
ZY0009	Female	74	2019-12-20 15:47:22	2020-01-03 09:14:00	1	1	0	A	0	NA	NA			NA	NA	NA	0	NA	155283	2020-01-14 10:49:34	12.0664
ZY0025	Male	61	2019-12-29 19:26:05	2020-01-03 13:40:00	1	1	0	B	0	NA	NA			NA	NA	NA	0	NA	70414	2020-01-17 09:38:02	14.832
ZY0005	Male	54	2019-12-17 13:40:53	2020-01-04 13:33:00	1	1	0	B	0	NA	NA			NA	NA	NA	0	NA	157897	2020-01-19 10:11:52	15.8603
ZY3972	Male	74	2019-12-31 08:32:43	2020-01-04 14:25:00	1	1	0	B	0	NA	NA			NA	NA	NA	0	NA		2020-01-23 10:59:38	19.8574
ZY0022	Female	58	2019-12-27 15:30:44	2020-01-05 08:57:00	1	1	0	A	0	NA	NA			NA	NA	NA	0	NA	152100	2020-01-18 11:19:29	14.0989
ZY0004	Male	81	2019-12-17 10:18:47	2020-01-05 09:48:00	1	1	0	A	0	NA	NA			NA	NA	NA	0	NA	155708	2020-01-16 11:04:43	12.0533
ZY0023	Female	66	2019-12-28 11:36:33	2020-01-05 12:30:00	1	1	0	B	0	NA	NA			NA	NA	NA	0	NA	179651	2020-01-22 10:56:21	17.935
ZY0013	Female	58	2019-12-23 08:39:41	2020-01-05 14:11:00	1	1	0	A	0	NA	NA			NA	NA	NA	0	NA	101310	2020-01-16 11:04:36	11.8706
ZY0011	Male	50	2019-12-22 01:48:29	2020-01-06 09:27:00	1	1	0	AB	0	NA	NA			NA	NA	NA	0	NA	121984	2020-01-16 10:56:55	11.0624
ZY0012	Female	75	2019-12-22 15:46:33	2020-01-06 09:38:00	1	1	0	A	0	NA	NA			NA	NA	NA	0	NA	152609	2020-01-19 10:30:32	14.0365
ZY0006	Female	59	2019-12-17 15:58:21	2020-01-06 10:12:00	1	1	0	A	0	NA	NA			NA	NA	NA	0	NA	115484	2020-01-17 11:10:14	12.0404
ZY0020	Female	67	2019-12-26 11:21:48	2020-01-06 13:12:00	1	1	0	AB	0	NA	NA			NA	NA	NA	0	NA	126231	2020-01-17 11:09:50	11.9152
ZY4359	Male	54	2019-12-25 10:30:05	2020-01-06 13:13:00	1	1	0	A	0	NA	NA			NA	NA	NA	0	NA		2020-01-17 09:56:07	11.8633
ZY0016	Male	46	2019-12-24 20:11:59	2020-01-06 14:15:00	1	1	0	AB	0	NA	NA			NA	NA	NA	0	NA	138344	2020-01-16 10:57:20	10.8627
ZY0036	Male	65	2020-01-02 15:34:22	2020-01-07 09:19:00	1	1	0	O	0	NA	NA			NA	NA	NA	0	NA	165086	2020-01-16 10:06:00	10.0326
ZY0032	Male	57	2019-12-31 09:16:09	2020-01-07 09:44:00	1	1	0	O	0	NA	NA			NA	NA	NA	0	NA	159598	2020-01-16 11:07:11	10.0578
ZY0029	Male	51	2019-12-30 15:52:17	2020-01-07 14:15:00	1	1	0	AB	0	NA	NA			NA	NA	NA	0	NA	136705	2020-01-17 09:38:33	10.808
ZY0028	Male	60	2019-12-30 10:36:02	2020-01-07 14:26:00	1	1	0	AB	0	NA	NA			NA	NA	NA	0	NA	154205	2020-01-17 11:26:10	10.8751
ZY0017	Female	68	2019-12-25 11:12:34	2020-01-08 09:41:00	1	1	0	A	1	2020-01-11	1	Klebsiella pneumoniae (S)		0	0	0	0	NA	202351	2020-01-16 11:33:33	9.07816
ZY0043	Male	56	2020-01-04 08:41:58	2020-01-09 09:35:00	1	1	0	A	0	NA	NA			NA	NA	NA	0	NA	121865	2020-01-20 09:54:20	12.0134
ZY0033	Male	62	2019-12-31 11:28:39	2020-01-09 11:05:00	1	1	0	AB	0	NA	NA			NA	NA	NA	0	NA	136740	2020-01-18 16:48:42	10.2387
ZY0039	Male	62	2020-01-03 09:08:56	2020-01-09 15:30:00	1	1	0	O	0	NA	NA			NA	NA	NA	0	NA	164660	2020-01-17 10:11:31	8.77883
ZY0026	Female	54	2019-12-30 07:46:47	2020-01-09 18:00:00	1	1	0	B	0	NA	NA			NA	NA	NA	0	NA	121600	2020-01-30 10:52:52	21.7034
ZY0046	Male	55	2020-01-06 15:59:17	2020-01-09 18:09:00	1	1	1	A	0	NA	NA			NA	NA	NA	0	NA	131308	2020-01-21 10:04:57	12.6639
ZY3947	Female	69	2020-01-06 15:42:04	2020-01-10 09:20:00	1	1	0	B	1	2020-01-14	2	Staphylococcus aureus (MDR)	MRSA	1	0	0	0	NA	221422	2020-02-01 09:27:18	23.0051
ZY0030	Male	62	2019-12-30 15:22:30	2020-01-10 09:40:00	1	1	0	O	0	NA	NA			NA	NA	NA	0	NA	115326	2020-01-18 10:34:19	9.03772
ZY0031	Male	43	2019-12-31 08:25:01	2020-01-10 12:36:00	1	1	0	O	0	NA	NA			NA	NA	NA	0	NA	158001	2020-01-19 10:03:02	9.89377
ZY0035	Male	61	2020-01-02 11:41:33	2020-01-10 14:03:00	1	1	0	A	0	NA	NA			NA	NA	NA	0	NA	169117	2020-01-23 10:58:15	13.8717
ZY0037	Female	63	2020-01-03 08:29:01	2020-01-10 16:20:00	1	1	0	A	0	NA	NA			NA	NA	NA	0	NA	114770	2020-01-22 10:41:30	12.7649
ZY0007	Male	59	2019-12-17 20:20:44	2020-01-11 09:00:00	1	1	0	O	1	2020-01-14	1	Staphylococcus aureus (MDR)	MRSA	1	0	0	0	NA	183352	2020-01-25 11:30:09	15.1043
ZY0041	Female	72	2020-01-03 08:00:00	2020-01-11 10:10:00	1	1	0	O	0	NA	NA			NA	NA	NA	0	NA	143942	2020-01-30 10:35:34	20.0178
ZY4548	Male	61	2019-12-31 12:46:55	2020-01-11 14:28:00	1	1	0	B	0	NA	NA			NA	NA	NA	0	NA		2020-01-28 11:26:58	17.8743
ZY0010	Male	62	2019-12-21 12:19:30	2020-01-12 08:52:00	1	1	0	O	0	NA	NA			NA	NA	NA	0	NA	157833	2020-01-20 11:52:20	9.12523
ZY0038	Male	54	2020-01-03 08:52:45	2020-01-12 11:13:00	1	1	0	AB	0	NA	NA			NA	NA	NA	0	NA	157786	2020-01-22 11:06:30	10.9955
ZY0015	Male	45	2019-12-24 18:12:09	2020-01-12 13:02:00	1	1	0	AB	0	NA	NA			NA	NA	NA	0	NA	144670	2020-01-22 11:06:45	10.92
ZY0002	Male	50	2019-12-16 08:44:48	2020-01-12 15:03:00	1	1	0	A	0	NA	NA			NA	NA	NA	0	NA	169176	2020-01-23 11:40:11	11.8592
ZY0014	Male	55	2019-12-23 18:26:53	2020-01-13 09:37:00	1	1	0	A	0	NA	NA			NA	NA	NA	0	NA	146698	2020-01-24 09:26:50	11.9929
ZY3970	Male	68	2020-01-03 11:34:08	2020-01-14 09:40:00	1	1	0	B	0	NA	NA			NA	NA	NA	0	NA		2020-02-01 10:52:47	19.0505
ZY0047	Female	66	2020-01-09 11:53:36	2020-01-14 13:00:00	1	1	0	O	0	NA	NA			NA	NA	NA	0	NA	141798	2020-01-23 14:06:49	10.0464
ZY0048	Female	61	2020-01-09 19:45:24	2020-01-14 14:00:00	1	1	0	O	0	NA	NA			NA	NA	NA	0	NA	126421	2020-01-23 10:29:36	9.85389
ZY0044	Male	59	2020-01-04 17:53:38	2020-01-15 09:55:00	1	1	0	O	1	2020-01-19	2	Klebsiella pneumoniae (S)		0	0	0	0	NA	251823	2020-01-23 10:22:52	9.01935
ZY0034	Male	76	2019-12-31 11:52:03	2020-01-15 15:57:00	1	1	0	B	1	2020-01-16	1	Enterobacter cloacae（MDR）		1	0	0	0	NA	256537	2020-01-23 20:14:19	9.17869
ZY0055	Male	50	2020-01-13 16:03:29	2020-01-16 09:42:00	1	1	1	O	0	NA	NA			NA	NA	NA	0	NA	125406	2020-01-24 11:06:14	9.0585
ZY0049	Male	65	2020-01-10 14:27:12	2020-01-16 11:35:00	1	1	0	A	0	NA	NA			NA	NA	NA	0	NA	100386	2020-01-27 09:56:53	11.9319
ZY3959	Female	50	2020-01-06 22:33:21	2020-01-16 15:55:00	1	1	0	B	0	NA	NA			NA	NA	NA	0	NA		2020-01-30 09:46:57	14.7444
ZY0050	Male	73	2020-01-10 17:55:55	2020-01-17 10:02:00	1	1	0	O	0	NA	NA			NA	NA	NA	0	NA	104944	2020-01-24 10:59:55	8.04022
ZY0064	Female	68	2020-01-16 21:46:58	2020-01-18 08:00:00	1	1	1	O	0	NA	NA			NA	NA	NA	0	NA	147887	2020-01-24 10:27:30	7.10243
ZY0063	Male	53	2020-01-16 14:48:04	2020-01-19 09:06:00	1	1	1	AB	0	NA	NA			NA	NA	NA	0	NA	96572.6	2020-01-29 09:06:25	11.0003
ZY0054	Male	68	2020-01-13 12:28:03	2020-01-19 09:25:00	1	1	0	B	0	NA	NA			NA	NA	NA	0	NA	121620	2020-02-02 08:48:43	14.9748
ZY0059	Male	64	2020-01-15 11:35:27	2020-01-19 09:52:00	1	1	0	A	0	NA	NA			NA	NA	NA	0	NA	137814	2020-02-01 10:08:57	14.0118
ZY0052	Male	46	2020-01-12 13:20:22	2020-01-19 10:18:00	1	1	0	B	1	2020-01-27	2	Klebsiella pneumoniae (S)		0	0	0	0	NA	94786.8	2020-02-04 11:03:38	17.0317
ZY3925	Male	66	2020-01-03 17:26:52	2020-01-19 14:18:00	1	1	0	B	0	NA	NA			NA	NA	NA	0	NA		2020-02-03 10:01:47	15.8221
ZY0056	Male	60	2020-01-14 08:43:25	2020-01-20 09:36:00	1	1	0	AB	0	NA	NA			NA	NA	NA	0	NA	121456	2020-02-24 18:44:47	36.3811
ZY0057	Male	68	2020-01-14 13:37:37	2020-01-20 13:19:00	1	1	0	A	0	NA	NA			NA	NA	NA	0	NA	138747	2020-01-31 10:21:03	11.8764
ZY0053	Female	41	2020-01-13 10:41:13	2020-01-20 14:34:00	1	1	0	B	0	NA	NA			NA	NA	NA	0	NA	162348	2020-02-09 09:42:32	20.7976
ZY0058	Male	63	2020-01-14 20:59:01	2020-02-03 09:37:00	1	1	0	AB	0	NA	NA			NA	NA	NA	0	NA	142563
ZY0042	Male	68	2020-01-04 08:13:33	2020-02-03 09:50:00	1	1	0	B	0	NA	NA			NA	NA	NA	0	NA	152158	2020-02-19 09:59:40	17.0067
ZY0069	Male	55	2020-01-27 11:12:04	2020-02-03 10:01:00	1	1	0	B	0	NA	NA			NA	NA	NA	0	NA	136781	2020-02-17 10:43:40	15.0296
ZY0070	Male	73	2020-01-29 14:13:44	2020-02-03 14:27:00	1	1	0	AB	0	NA	NA			NA	NA	NA	0	NA	151737	2020-03-04 11:01:24	30.8572
ZY0060	Male	63	2020-01-15 11:59:35	2020-02-04 09:44:00	1	1	0	A	0	NA	NA			NA	NA	NA	0	NA	155683	2020-02-17 10:44:35	14.0421
ZY0040	Male	67	2020-01-03 10:23:26	2020-02-04 10:00:00	1	1	0	A	0	NA	NA			NA	NA	NA	0	NA	160784	2020-02-17 10:11:11	14.0078
ZY0065	Male	69	2020-01-17 17:20:43	2020-02-05 09:42:00	1	1	0	AB	0	NA	NA			NA	NA	NA	0	NA	132927	2020-03-05 10:54:15	30.0502
ZY4546	Male	74	2020-01-08 19:45:17	2020-02-05 15:03:00	1	1	0	O	0	NA	NA			NA	NA	NA	0	NA		2020-02-29 11:03:04	24.8334
ZY0061	Male	58	2020-01-16 10:22:37	2020-02-06 09:53:00	1	1	0	B	0	NA	NA			NA	NA	NA	0	NA	141697	2020-02-26 12:01:12	21.089
ZY4018	Male	68	2020-01-26 11:49:02	2020-02-08 13:00:00	1	1	0	B	1	2020-02-12	1			0	0	0	0	NA	159394	2020-02-18 10:06:46	10.8797
ZY0406	Male	64	2020-01-31 15:24:04	2020-02-11 08:00:00	1	1	0	A	1	2020-02-15	2			0	0	0	0	NA	223248	2020-02-24 10:50:33	14.1184
ZY3949	Male	68	2020-01-21 20:50:57	2020-02-12 09:03:00	1	1	0	O	0	NA	NA			NA	NA	NA	0	NA		2020-02-15 16:28:41	4.3095
ZY0067	Female	65	2020-01-20 17:00:20	2020-02-13 09:44:00	1	1	0	O	0	NA	NA			NA	NA	NA	0	NA	175234	2020-03-10 10:55:17	27.0495
ZY4363	Male	67	2020-02-01 17:10:02	2020-02-17 09:25:00	1	1	0	B	0	NA	NA			NA	NA	NA	0	NA		2020-03-03 09:56:01	16.0215
ZY0074	Male	58	2020-02-06 14:36:47	2020-02-17 09:50:00	1	1	0	B	0	NA	NA			NA	NA	NA	0	NA	128412	2020-03-03 10:34:13	16.0307
ZY0051	Female	55	2020-01-11 17:48:06	2020-02-17 10:16:00	1	1	0	B	0	NA	NA			NA	NA	NA	0	NA	159369	2020-03-07 11:19:09	20.0439
ZY0071	Male	57	2020-01-30 09:29:54	2020-02-19 09:15:00	1	1	0	B	0	NA	NA			NA	NA	NA	0	NA	162358	2020-03-06 10:40:43	17.0595
ZY0075	Male	66	2020-02-13 12:47:34	2020-02-21 09:44:00	1	1	0	AB	0	NA	NA			NA	NA	NA	0	NA	138588
ZY0077	Male	49	2020-02-14 11:47:34	2020-02-22 09:22:00	1	1	0	B	0	NA	NA			NA	NA	NA	0	NA	138210	2020-03-11 12:04:48	19.1131
ZY0076	Female	54	2020-02-13 17:40:32	2020-02-22 10:12:00	1	1	0	B	0	NA	NA			NA	NA	NA	0	NA	152287	2020-03-07 11:18:57	15.0465
ZY0072	Male	74	2020-02-03 09:48:06	2020-02-24 09:43:00	1	1	0	B	0	NA	NA			NA	NA	NA	0	NA	151810	2020-03-09 10:42:29	15.0413
ZY0045	Male	72	2020-01-06 15:55:29	2020-02-24 10:03:00	1	1	0	O	0	NA	NA			NA	NA	NA	0	NA	184899	2020-03-01 21:28:15	7.47587
ZY0073	Male	57	2020-02-05 12:11:22	2020-02-25 09:48:00	1	1	0	B	0	NA	NA			NA	NA	NA	0	NA	174618	2020-03-11 10:55:59	16.0472
ZY0081	Male	67	2020-02-20 15:37:16	2020-02-27 10:16:00	1	1	0	O	0	NA	NA			NA	NA	NA	0	NA	119918	2020-03-07 11:19:17	10.0439
ZY0068	Female	44	2020-01-26 18:34:38	2020-02-28 09:30:00	1	1	0	AB	0	NA	NA			NA	NA	NA	0	NA	155246	2020-03-09 10:52:00	11.0569
ZY0079	Male	64	2020-02-20 11:07:00	2020-03-02 09:19:00	1	1	0	AB	0	NA	NA			NA	NA	NA	0	NA	121019	2020-03-12 10:13:15	11.0377
ZY0027	Male	41	2019-12-30 09:39:07	2020-03-02 09:46:00	1	1	0	O	0	NA	NA			NA	NA	NA	0	NA	144568	2020-03-27 10:30:02	26.0306
ZY0080	Female	50	2020-02-20 12:13:07	2020-03-02 13:39:00	1	1	0	AB	0	NA	NA			NA	NA	NA	0	NA	151285	2020-03-12 10:15:08	10.8584
ZY0085	Male	63	2020-02-29 16:28:38	2020-03-03 09:22:00	1	1	1	B	0	NA	NA			NA	NA	NA	0	NA	132756	2020-03-19 09:26:55	17.0034
ZY0084	Male	56	2020-02-25 15:07:15	2020-03-03 13:00:00	1	1	0	A	0	NA	NA			NA	NA	NA	0	NA	146359	2020-03-16 10:34:43	13.8991
ZY0082	Male	48	2020-02-21 08:28:25	2020-03-04 09:35:00	1	1	0	A	0	NA	NA			NA	NA	NA	0	NA	149596	2020-03-17 10:45:29	14.0489
ZY3929	Female	76	2020-02-20 15:32:01	2020-03-04 10:33:00	1	1	0	B	0	NA	NA			NA	NA	NA	0	NA		2020-03-19 10:14:00	15.9868
ZY3976	Male	48	2020-01-29 09:34:50	2020-03-05 12:18:00	1	1	0	A	0	NA	NA			NA	NA	NA	0	NA		2020-03-18 11:51:44	13.9818
ZY0088	Female	64	2020-03-02 17:51:56	2020-03-06 09:33:00	1	1	0	B	0	NA	NA			NA	NA	NA	0	NA	162266	2020-03-21 08:29:43	15.9561
ZY0092	Male	37	2020-03-03 15:19:16	2020-03-09 09:50:00	1	1	0	O	0	NA	NA			NA	NA	NA	0	NA	145625	2020-03-18 10:35:44	10.0318
ZY4393	Male	56	2020-02-19 10:31:13	2020-03-09 09:59:00	1	1	0	AB	0	NA	NA			NA	NA	NA	0	NA		2020-03-19 10:51:32	11.0365
ZY0086	Male	66	2020-03-01 16:39:00	2020-03-09 14:00:00	1	1	0	B	0	NA	NA			NA	NA	NA	0	NA	151157	2020-03-26 10:48:19	17.8669
ZY4421	Female	69	2020-01-28 16:31:35	2020-03-09 14:45:00	1	1	0	A	0	NA	NA			NA	NA	NA	0	NA		2020-03-22 10:58:28	13.8427
ZY0087	Male	49	2020-03-02 16:27:53	2020-03-10 13:30:00	1	1	0	AB	0	NA	NA			NA	NA	NA	0	NA	124078	2020-03-20 09:18:15	10.8252
ZY0090	Male	70	2020-03-03 10:26:40	2020-03-11 09:12:00	1	1	0	A	0	NA	NA			NA	NA	NA	0	NA	141798	2020-03-23 10:49:53	13.068
ZY3982	Male	64	2020-03-03 16:49:25	2020-03-11 09:34:00	1	1	0	B	0	NA	NA			NA	NA	NA	0	NA		2020-04-01 10:31:30	22.0399
ZY0093	Male	68	2020-03-03 16:49:45	2020-03-11 16:45:00	1	1	0	O	0	NA	NA			NA	NA	NA	0	NA	135278	2020-03-20 09:51:49	9.71307
ZY0096	Female	56	2020-03-04 16:48:41	2020-03-12 09:30:00	1	1	0	A	0	NA	NA			NA	NA	NA	0	NA	98711.3	2020-03-23 09:14:46	11.9894
ZY0083	Male	48	2020-02-24 14:02:08	2020-03-12 09:35:00	1	1	0	O	0	NA	NA			NA	NA	NA	0	NA	116780	2020-03-21 11:14:47	10.0693
ZY0078	Male	54	2020-02-17 21:33:10	2020-03-13 10:10:00	1	1	0	AB	0	NA	NA			NA	NA	NA	0	NA	148871	2020-03-23 10:07:45	10.9984
ZY0091	Male	47	2020-03-03 12:22:14	2020-03-14 09:20:00	1	1	0	B	0	NA	NA			NA	NA	NA	0	NA	135687	2020-04-01 10:04:46	19.0311
ZY3978	Male	55	2020-03-06 13:00:15	2020-03-14 09:32:00	1	1	0	B	0	NA	NA			NA	NA	NA	0	NA		2020-04-03 10:55:12	21.0578
ZY0101	Male	67	2020-03-08 16:47:16	2020-03-16 09:33:00	1	1	0	B	0	NA	NA			NA	NA	NA	0	NA	102312	2020-03-30 11:19:25	15.0739
ZY3875	Male	48	2020-02-04 16:39:57	2020-03-16 10:48:00	1	1	0	B	0	NA	NA			NA	NA	NA	0	NA		2020-03-31 09:54:33	15.9629
ZY0107	Male	49	2020-03-11 11:03:59	2020-03-16 14:08:00	1	1	0	A	0	NA	NA			NA	NA	NA	0	NA	89425.6	2020-03-28 10:17:51	12.8402
ZY4486	Female	64	2020-03-07 16:53:15	2020-03-17 13:33:00	1	1	0	O	0	NA	NA			NA	NA	NA	0	NA		2020-04-09 10:27:34	23.8712
ZY0098	Female	70	2020-03-06 22:46:40	2020-03-18 09:43:00	1	1	0	B	0	NA	NA			NA	NA	NA	0	NA	153524	2020-04-08 10:27:01	22.0306
ZY0103	Female	69	2020-03-09 16:18:35	2020-03-18 16:35:00	1	1	0	A	0	NA	NA			NA	NA	NA	0	NA	115635	2020-03-30 11:43:01	12.7972
ZY0110	Female	54	2020-03-12 17:59:00	2020-03-19 09:21:00	1	1	0	O	0	NA	NA			NA	NA	NA	0	NA	98742.3	2020-03-26 15:04:56	8.23884
ZY4371	Male	56	2020-03-09 10:03:47	2020-03-19 09:28:00	1	1	0	B	0	NA	NA			NA	NA	NA	0	NA		2020-04-06 09:50:26	19.0156
ZY0106	Female	64	2020-03-10 16:05:34	2020-03-19 13:50:00	1	1	0	A	0	NA	NA			NA	NA	NA	0	NA	97856.3	2020-03-31 10:22:12	12.8557
ZY4425	Female	60	2020-03-04 14:57:07	2020-03-19 14:35:00	1	1	0	A	0	NA	NA			NA	NA	NA	0	NA		2020-03-30 10:05:38	11.8129
ZY0108	Female	68	2020-03-12 11:32:34	2020-03-20 09:33:00	1	1	0	B	0	NA	NA			NA	NA	NA	0	NA	143653	2020-04-07 10:00:15	19.0189
ZY0099	Male	64	2020-03-07 10:52:37	2020-03-20 10:01:00	1	1	0	A	0	NA	NA			NA	NA	NA	0	NA	167254	2020-04-02 10:08:12	14.005
ZY0089	Male	53	2020-03-03 06:07:09	2020-03-20 14:51:00	1	1	0	B	0	NA	NA			NA	NA	NA	0	NA	151113	2020-04-03 10:11:17	14.8058
ZY0112	Female	46	2020-03-13 11:48:08	2020-03-21 09:50:00	1	1	0	B	0	NA	NA			NA	NA	NA	0	NA	187436	2020-04-08 11:03:58	19.0514
ZY3802	Male	56	2020-03-12 18:57:46	2020-03-23 09:42:00	1	1	0	A	0	NA	NA			NA	NA	NA	0	NA		2020-04-03 15:24:54	12.2381
ZY0114	Male	51	2020-03-15 11:16:43	2020-03-23 09:56:00	1	1	0	AB	0	NA	NA			NA	NA	NA	0	NA	102561	2020-04-02 11:03:51	11.0471
ZY3930	Male	48	2020-03-13 09:56:03	2020-03-24 09:24:00	1	1	0	A	0	NA	NA			NA	NA	NA	0	NA		2020-04-06 10:13:14	14.0342
ZY4563	Male	58	2020-03-16 11:01:18	2020-03-24 09:33:00	1	1	0	AB	0	NA	NA			NA	NA	NA	0	NA
ZY0109	Male	68	2020-03-12 16:28:59	2020-03-24 14:32:00	1	1	0	B	0	NA	NA			NA	NA	NA	0	NA	156345	2020-04-07 09:43:25	14.7996
ZY0100	Male	57	2020-03-07 17:23:40	2020-03-25 09:30:00	1	1	0	B	0	NA	NA			NA	NA	NA	0	NA	158742	2020-04-08 10:48:01	15.0542
ZY3984	Male	67	2020-03-19 16:46:31	2020-03-25 09:40:00	1	1	0	A	0	NA	NA			NA	NA	NA	0	NA		2020-04-05 10:14:57	12.0243
ZY0117	Male	61	2020-03-16 21:10:02	2020-03-25 10:08:00	1	1	0	O	0	NA	NA			NA	NA	NA	0	NA	112557	2020-04-02 11:00:50	9.03669
ZY0126	Male	38	2020-03-19 16:00:42	2020-03-25 14:10:00	1	1	0	A	0	NA	NA			NA	NA	NA	0	NA	92299.2	2020-04-05 10:03:57	11.8291
ZY0124	Female	62	2020-03-18 19:31:11	2020-03-26 09:20:00	1	1	0	B	0	NA	NA			NA	NA	NA	0	NA	136275	2020-04-09 10:21:46	15.0429
ZY0125	Female	58	2020-03-18 20:59:50	2020-03-26 15:12:00	1	1	0	A	0	NA	NA			NA	NA	NA	0	NA	145969	2020-04-06 11:11:34	11.833
ZY0115	Female	56	2020-03-15 11:40:42	2020-03-28 09:35:00	1	1	0	A	0	NA	NA			NA	NA	NA	0	NA	147311	2020-04-07 11:56:15	11.0981
ZY0097	Female	60	2020-03-05 15:47:58	2020-03-28 09:58:00	1	1	0	A	0	NA	NA			NA	NA	NA	0	NA	146985	2020-04-08 10:37:11	12.0272
ZY0102	Male	68	2020-03-09 11:33:04	2020-03-30 11:40:00	1	1	0	A	0	NA	NA			NA	NA	NA	0	NA	173625	2020-04-10 10:20:08	11.9445
ZY0066	Male	71		2020-03-30 17:00:00	1	1	0	AB	0	NA	NA			NA	NA	NA	0	NA	152855	2020-04-09 10:07:44	10.7137
ZY0138	Male	74	2020-03-25 09:02:05	2020-03-31 09:28:00	1	1	0	B	0	NA	NA			NA	NA	NA	0	NA	109706	2020-04-20 10:12:29	21.0309
ZY0135	Male	73	2020-03-23 22:28:39	2020-03-31 09:37:00	1	1	0	B	0	NA	NA			NA	NA	NA	0	NA	187696	2020-04-17 10:28:05	18.0355
ZY0134	Male	68	2020-03-23 15:35:07	2020-03-31 13:35:00	1	1	0	A	0	NA	NA			NA	NA	NA	0	NA	156652	2020-04-13 09:29:56	13.8298
ZY0141	Male	70	2020-03-26 11:00:49	2020-04-01 09:26:00	1	2	0	AB	0	NA	NA			NA	NA	NA	0	NA	134616	2020-04-11 09:17:23	10.994
ZY0137	Male	64	2020-03-24 09:10:12	2020-04-01 09:37:00	1	2	0	B	0	NA	NA			NA	NA	NA	0	NA	185692	2020-04-23 10:18:59	23.0292
ZY0121	Male	44	2020-03-17 21:01:25	2020-04-01 09:49:00	1	2	0	A	0	NA	NA			NA	NA	NA	0	NA	139875	2020-04-13 11:14:37	13.0595
ZY0140	Female	55	2020-03-26 08:58:46	2020-04-01 13:40:00	1	2	0	A	0	NA	NA			NA	NA	NA	0	NA	135917	2020-04-12 10:21:29	11.8621
ZY0143	Male	51	2020-03-27 09:36:09	2020-04-01 13:52:00	1	2	0	B	0	NA	NA			NA	NA	NA	0	NA	156581	2020-04-22 10:42:50	21.8686
ZY0139	Male	57	2020-03-25 18:12:45	2020-04-01 14:35:00	1	2	0	AB	0	NA	NA			NA	NA	NA	0	NA	91817	2020-04-11 11:09:53	10.8576
ZY0118	Female	63	2020-03-16 22:27:31	2020-04-01 14:51:00	1	2	0	A	0	NA	NA			NA	NA	NA	0	NA	164335	2020-04-13 11:14:31	12.8497
ZY0105	Male	61	2020-03-10 09:36:25	2020-04-01 15:06:00	1	2	0	B	0	NA	NA			NA	NA	NA	0	NA	167883	2020-04-18 10:14:22	17.7975
ZY0132	Female	66	2020-03-23 15:12:39	2020-04-01 16:50:00	1	2	0	O	0	NA	NA			NA	NA	NA	0	NA	89967.2	2020-04-10 11:16:48	9.76861
ZY0123	Male	63	2020-03-18 15:28:26	2020-04-02 09:29:00	1	2	0	B	0	NA	NA			NA	NA	NA	0	NA	156874	2020-04-17 10:18:42	16.0345
ZY0111	Male	57	2020-03-13 09:38:28	2020-04-02 13:56:00	1	2	0	B	0	NA	NA			NA	NA	NA	0	NA	172365	2020-04-19 10:33:49	17.8596
ZY0120	Male	49	2020-03-17 18:01:43	2020-04-02 14:27:00	1	2	0	A	0	NA	NA			NA	NA	NA	0	NA	146534	2020-04-13 10:18:34	11.8275
ZY0094	Male	64	2020-03-03 19:16:19	2020-04-02 15:06:00	1	2	0	O	0	NA	NA			NA	NA	NA	0	NA	168773	2020-04-09 09:16:34	7.75734
ZY0119	Female	69	2020-03-17 11:12:25	2020-04-03 09:21:00	1	2	0	A	0	NA	NA			NA	NA	NA	0	NA	159284	2020-04-14 11:14:48	12.079
ZY0146	Male	48	2020-03-28 08:15:04	2020-04-03 13:35:00	1	2	0	O	0	NA	NA			NA	NA	NA	0	NA		2020-04-10 10:19:51	7.86448
ZY0129	Male	56	2020-03-21 05:35:19	2020-04-03 15:04:00	1	2	0	AB	0	NA	NA			NA	NA	NA	0	NA	127651	2020-04-13 10:18:50	10.802
ZY0161	Male	53	2020-04-02 11:14:19	2020-04-06 09:36:00	1	2	0	A	0	NA	NA			NA	NA	NA	0	NA	152174	2020-04-17 10:07:01	12.0215
ZY0128	Male	50	2020-03-20 08:54:39	2020-04-06 14:55:00	1	2	0	B	0	NA	NA			NA	NA	NA	0	NA	138930	2020-04-21 10:29:02	15.8153
ZY3950	Female	53	2020-03-05 14:40:35	2020-04-06 16:43:00	1	2	0	AB	0	NA	NA			NA	NA	NA	0	NA	197884	2020-04-14 10:22:35	8.73582
ZY0164	Male	50	2020-04-02 16:06:53	2020-04-07 13:20:00	1	2	0	AB	0	NA	NA			NA	NA	NA	0	NA	102481	2020-04-17 11:17:28	10.9149
ZY0133	Male	68	2020-03-23 15:27:38	2020-04-08 09:19:00	1	2	0	A	0	NA	NA			NA	NA	NA	0	NA	153752	2020-04-18 14:44:57	11.2264
ZY0159	Male	50	2020-04-02 08:03:31	2020-04-08 09:38:00	1	2	0	B	0	NA	NA			NA	NA	NA	0	NA	154246	2020-04-30 10:09:40	23.022
ZY0136	Male	56	2020-03-24 08:23:31	2020-04-08 13:33:00	1	2	0	A	0	NA	NA			NA	NA	NA	0	NA	167999	2020-04-21 10:29:22	13.8725
ZY0145	Male	64	2020-03-27 17:58:37	2020-04-08 16:00:00	1	2	0	B	1	2020-04-17	2	Klebsiella pneumoniae (S)		0	0	0	0	NA	187542	2020-04-27 10:44:44	19.7811
ZY0158	Male	45	2020-04-01 14:11:10	2020-04-08 16:18:00	1	2	0	B	0	NA	NA			NA	NA	NA	0	NA	159830	2020-04-24 10:12:46	16.7464
ZY4540	Male	57	2020-03-17 16:33:31	2020-04-09 09:28:00	1	2	0	O	0	NA	NA			NA	NA	NA	0	NA		2020-05-02 09:25:59	23.9986
ZY0147	Male	61	2020-03-28 12:16:30	2020-04-09 09:49:00	1	2	0	B	0	NA	NA			NA	NA	NA	0	NA	172908	2020-04-23 14:37:45	15.2005
ZY0154	Male	54	2020-04-01 08:52:22	2020-04-09 12:05:00	1	2	0	B	0	NA	NA			NA	NA	NA	0	NA	115696	2020-04-27 09:59:51	18.9131
ZY3944	Male	55	2020-01-27 13:03:53	2020-04-09 15:45:00	1	2	0	B	0	NA	NA			NA	NA	NA	0	NA	189814	2020-06-02 08:52:10	15
ZY0169	Male	56	2020-04-04 11:50:34	2020-04-10 09:39:00	1	2	0	AB	0	NA	NA			NA	NA	NA	0	NA	157207	2020-04-20 10:27:35	11.0337
ZY0155	Male	73	2020-04-01 09:58:08	2020-04-10 09:46:00	1	2	0	A	0	NA	NA			NA	NA	NA	0	NA	137633	2020-04-21 09:28:08	11.9876
ZY0150	Male	57	2020-03-30 16:22:46	2020-04-10 09:55:00	1	2	0	AB	0	NA	NA			NA	NA	NA	0	NA	154551	2020-04-20 10:09:24	11.01
ZY0131	Male	54	2020-03-21 11:00:39	2020-04-10 11:43:00	1	2	0	A	0	NA	NA			NA	NA	NA	0	NA	143346	2020-04-22 10:09:03	12.9348
ZY0160	Male	66	2020-04-02 08:59:52	2020-04-10 14:00:00	1	2	0	A	0	NA	NA			NA	NA	NA	0	NA	164679	2020-04-21 09:28:41	11.8116
ZY0130	Female	58	2020-03-21 08:03:13	2020-04-10 16:58:00	1	2	0	AB	0	NA	NA			NA	NA	NA	0	NA	157834	2020-04-20 10:52:30	10.7462
ZY0151	Female	76	2020-03-31 10:29:22	2020-04-11 09:30:00	1	2	0	A	0	NA	NA			NA	NA	NA	0	NA	132106	2020-04-22 10:08:50	12.027
ZY0171	Female	69	2020-04-04 19:59:00	2020-04-13 09:23:00	1	2	0	B	1	2020-04-22	2	Streptococcus pneumoniae（MDR）		1	0	0	0	NA	185809	2020-05-01 16:02:24	19.2774
ZY0188	Male	53	2020-04-11 14:46:01	2020-04-13 09:41:00	1	2	1	B	0	NA	NA			NA	NA	NA	0	NA	91798.1	2020-04-27 10:22:21	15.0287
ZY0162	Female	70	2020-04-02 12:32:38	2020-04-13 09:51:00	1	2	0	B	0	NA	NA			NA	NA	NA	0	NA	169567	2020-04-27 10:43:01	15.0361
ZY0166	Male	59	2020-04-03 12:06:25	2020-04-13 13:37:00	1	2	0	A	0	NA	NA			NA	NA	NA	0	NA	126174	2020-04-24 10:54:04	11.8869
ZY3963	Male	71	2020-03-12 17:16:51	2020-04-13 14:16:00	1	2	0	B	0	NA	NA			NA	NA	NA	0	NA		2020-04-30 10:01:54	17.8235
ZY0178	Male	56	2020-04-07 16:52:12	2020-04-13 18:02:00	1	2	0	O	0	NA	NA			NA	NA	NA	0	NA	125183	2020-04-22 10:08:53	9.67145
ZY0163	Female	70	2020-04-02 15:16:06	2020-04-14 09:26:00	1	2	0	A	0	NA	NA			NA	NA	NA	0	NA	138762	2020-04-24 12:42:10	11.1362
ZY0177	Male	72	2020-04-07 15:56:24	2020-04-14 09:45:00	1	2	0	A	1	2020-04-28	2			0	0	0	0	NA	181009	2020-05-13 15:11:06	30.2265
ZY4404	Male	49	2020-04-03 09:28:32	2020-04-14 14:32:00	1	2	0	B	0	NA	NA			NA	NA	NA	0	NA		2020-04-28 10:23:31	14.8274
ZY0144	Male	68	2020-03-27 10:58:37	2020-04-15 09:49:00	1	2	0	B	0	NA	NA			NA	NA	NA	0	NA	156118	2020-05-01 11:00:42	17.0498
ZY0182	Female	54	2020-04-09 12:13:04	2020-04-15 10:04:00	1	2	0	A	0	NA	NA			NA	NA	NA	0	NA	139465	2020-04-26 10:47:47	12.0304
ZY0148	Male	62	2020-03-29 09:14:06	2020-04-16 09:30:00	1	2	0	O	0	NA	NA			NA	NA	NA	0	NA	143991	2020-04-25 11:14:28	10.0725
ZY0165	Female	60	2020-04-03 10:09:01	2020-04-16 09:40:00	1	2	0	O	0	NA	NA			NA	NA	NA	0	NA	154796	2020-04-24 10:22:40	9.02963
ZY0168	Female	57	2020-04-03 17:11:42	2020-04-16 09:58:00	1	2	0	A	0	NA	NA			NA	NA	NA	0	NA	150171	2020-04-27 16:11:01	12.259
ZY0183	Male	64	2020-04-09 14:09:51	2020-04-16 13:35:00	1	2	0	O	0	NA	NA			NA	NA	NA	0	NA	129262	2020-04-24 10:51:16	8.8863
ZY3986	Male	51	2020-04-07 16:21:05	2020-04-16 14:15:00	1	2	0	O	0	NA	NA			NA	NA	NA	0	NA		2020-04-25 10:30:21	9.84399
ZY0122	Female	61	2020-03-17 21:18:02	2020-04-16 16:03:00	1	2	0	O	0	NA	NA			NA	NA	NA	0	NA	169887	2020-04-25 10:28:29	9.7677
ZY0172	Male	67	2020-04-06 09:18:35	2020-04-16 20:08:00	1	2	0	O	0	NA	NA			NA	NA	NA	0	NA	137316	2020-04-25 10:30:30	9.59896
ZY0156	Male	63	2020-04-01 10:13:33	2020-04-17 09:26:00	1	2	0	A	0	NA	NA			NA	NA	NA	0	NA	151747	2020-04-30 10:17:34	14.0358
ZY0153	Male	58	2020-04-01 00:47:35	2020-04-17 09:30:00	1	2	0	O	0	NA	NA			NA	NA	NA	0	NA	152460	2020-04-25 10:29:06	9.04104
ZY3981	Male	70	2020-04-09 08:58:21	2020-04-17 13:59:00	1	2	0	AB	0	NA	NA			NA	NA	NA	0	NA		2020-04-27 10:22:13	10.8495
ZY0187	Female	66	2020-04-10 14:59:42	2020-04-17 14:14:00	1	2	0	O	0	NA	NA			NA	NA	NA	0	NA	136697	2020-04-25 10:39:54	8.85132
ZY0191	Male	57	2020-04-13 15:07:54	2020-04-17 15:24:00	1	2	0	A	0	NA	NA			NA	NA	NA	0	NA	211708	2020-04-29 10:23:28	12.7913
ZY0185	Male	57	2020-04-10 10:55:23	2020-04-17 16:46:00	1	2	0	A	0	NA	NA			NA	NA	NA	0	NA	156721	2020-04-28 10:32:00	11.7403
ZY0193	Male	53	2020-04-14 14:56:36	2020-04-17 17:05:00	1	2	1	A	0	NA	NA			NA	NA	NA	0	NA	141036	2020-04-28 09:22:04	11.6785
ZY0173	Male	66	2020-04-06 10:12:04	2020-04-17 20:20:00	1	2	0	A	0	NA	NA			NA	NA	NA	0	NA	140378	2020-04-30 10:38:40	13.5963
ZY0003	Female	73		2020-04-18 15:13:00	1	2	0	A	0	NA	NA			NA	NA	NA	0	NA	154329	2020-04-29 11:32:42	11.847
ZY3827	Female	70	2020-04-06 16:03:21	2020-04-18 17:56:00	1	2	0	O	0	NA	NA			NA	NA	NA	0	NA		2020-04-27 10:22:40	9.68519
ZY0157	Male	78	2020-04-01 11:00:57	2020-04-20 09:40:00	1	2	0	AB	0	NA	NA			NA	NA	NA	0	NA	178179	2020-04-30 11:08:18	11.0613
ZY0175	Male	63	2020-04-07 09:55:52	2020-04-20 13:44:00	1	2	0	O	0	NA	NA			NA	NA	NA	0	NA	161087	2020-05-14 11:07:46	24.8915
ZY0167	Female	60	2020-04-03 13:32:19	2020-04-21 09:48:00	1	2	0	A	0	NA	NA			NA	NA	NA	0	NA	157447	2020-05-04 11:21:18	14.0648
ZY0189	Male	63	2020-04-12 08:57:04	2020-04-21 13:25:00	1	2	0	O	0	NA	NA			NA	NA	NA	0	NA	131268	2020-04-28 09:56:18	7.85507
ZY0184	Male	65	2020-04-10 10:51:36	2020-04-21 13:55:00	1	2	0	O	0	NA	NA			NA	NA	NA	0	NA	135410	2020-04-30 10:29:54	9.85757
ZY3940	Male	56	2020-04-11 10:22:02	2020-04-21 14:10:00	1	2	0	A	0	NA	NA			NA	NA	NA	0	NA		2020-05-04 11:07:49	13.8735
ZY0170	Male	77	2020-04-04 15:09:39	2020-04-22 08:00:00	1	2	0	B	0	NA	NA			NA	NA	NA	0	NA	139693	2020-05-07 12:35:45	16.1915
ZY0179	Male	59	2020-04-08 11:32:44	2020-04-22 09:05:00	1	2	0	A	0	NA	NA			NA	NA	NA	0	NA	172828	2020-05-04 09:57:24	13.0364
ZY0190	Female	51	2020-04-12 09:51:12	2020-04-22 09:40:00	1	2	0	B	0	NA	NA			NA	NA	NA	0	NA	196452	2020-05-06 11:04:39	15.0588
ZY0196	Female	58	2020-04-15 17:03:46	2020-04-22 10:03:00	1	2	0	A	1	2020-04-23	1	Klebsiella aerogenes（S)		0	0	0	0	NA	95786.1	2020-04-27 11:11:10	6.04734
ZY0095	Male	46	2020-03-04 09:59:13	2020-04-22 13:29:00	1	2	0	A	0	NA	NA			NA	NA	NA	0	NA	187235	2020-05-05 11:21:07	13.9112
ZY0174	Female	55	2020-04-06 11:20:45	2020-04-22 17:24:00	1	2	0	A	0	NA	NA			NA	NA	NA	0	NA	127591	2020-05-03 10:31:24	11.7135
ZY0181	Male	72	2020-04-08 17:23:05	2020-04-23 09:39:00	1	2	0	B	0	NA	NA			NA	NA	NA	0	NA	151587	2020-05-08 11:22:28	16.0719
ZY3816	Male	63	2020-04-13 12:47:24	2020-04-23 12:35:00	1	2	0	O	0	NA	NA			NA	NA	NA	0	NA		2020-04-30 17:16:11	8.19527
ZY0192	Male	61	2020-04-13 15:48:08	2020-04-23 16:46:00	1	2	0	A	0	NA	NA			NA	NA	NA	0	NA	142272	2020-05-04 15:46:41	11.9588
ZY0180	Male	76	2020-04-08 11:45:41	2020-04-23 18:15:00	1	2	0	A	0	NA	NA			NA	NA	NA	0	NA	148520	2020-05-05 10:26:05	12.6744
ZY4394	Male	56	2020-04-20 13:58:42	2020-04-24 10:09:00	1	2	0	O	0	NA	NA			NA	NA	NA	0	NA	146761	2020-05-04 10:17:31	11.0059
ZY0194	Female	57	2020-04-15 16:01:37	2020-04-25 09:24:00	1	2	0	A	0	NA	NA			NA	NA	NA	0	NA	150118	2020-05-08 08:48:01	13.975
ZY0204	Male	65	2020-04-20 12:00:21	2020-04-27 09:36:00	1	2	0	O	0	NA	NA			NA	NA	NA	0	NA	149668	2020-05-20 11:43:45	24.0887
ZY0198	Male	76	2020-04-16 16:32:33	2020-04-27 10:15:00	1	2	0	A	0	NA	NA			NA	NA	NA	0	NA	110584	2020-05-09 11:02:10	13.0328
ZY0206	Male	73	2020-04-20 15:27:57	2020-04-27 14:15:00	1	2	0	A	0	NA	NA			NA	NA	NA	0	NA	137944	2020-05-09 10:27:46	12.8422
ZY0200	Male	68	2020-04-17 10:09:57	2020-04-27 14:50:00	1	2	0	A	0	NA	NA			NA	NA	NA	0	NA	135715	2020-05-08 10:09:09	11.805
ZY0212	Male	57	2020-04-23 09:14:58	2020-04-28 09:38:00	1	2	0	B	1	2020-05-01	1	Haemophilus influenzae（S）		0	0	0	0	NA	172102	2020-05-24 10:30:13	27.0363
ZY0214	Male	73	2020-04-23 20:08:08	2020-04-28 10:10:00	1	2	0	A	0	NA	NA			NA	NA	NA	0	NA	136706	2020-05-08 14:57:02	11.1993
ZY0199	Female	63	2020-04-17 09:18:31	2020-04-28 14:40:00	1	2	0	B	0	NA	NA			NA	NA	NA	0	NA	148188	2020-05-20 10:43:12	22.8356
ZY0205	Male	50	2020-04-20 13:48:14	2020-04-28 16:28:00	1	2	0	B	0	NA	NA			NA	NA	NA	0	NA	118271	2020-05-12 12:02:08	14.8154
ZY3811	Female	65	2020-04-17 10:26:04	2020-04-29 09:35:00	1	2	0	O	0	NA	NA			NA	NA	NA	0	NA		2020-05-08 11:02:59	10.0611
ZY0213	Male	47	2020-04-23 14:57:23	2020-04-29 13:30:00	1	2	0	O	0	NA	NA			NA	NA	NA	0	NA	157430	2020-05-07 09:55:27	8.85101
ZY0142	Male	35	2020-03-26 19:04:32	2020-04-29 15:03:00	1	2	0	B	0	NA	NA			NA	NA	NA	0	NA	166981	2020-05-20 12:15:41	21.8838
ZY0203	Male	66	2020-04-20 11:35:37	2020-04-29 19:54:00	1	2	0	O	0	NA	NA			NA	NA	NA	0	NA	125170	2020-05-08 11:09:34	9.63581
ZY0186	Female	46	2020-04-10 11:09:18	2020-04-30 08:00:00	1	2	0	O	0	NA	NA			NA	NA	NA	0	NA	153020	2020-05-08 11:04:07	9.12786
ZY3980	Male	73	2020-03-31 16:08:20	2020-04-30 15:20:00	1	2	0	B	0	NA	NA			NA	NA	NA	0	NA		2020-05-14 11:32:33	14.842
ZY3985	Male	63	2020-03-29 18:25:52	2020-04-30 15:50:00	1	2	0	O	0	NA	NA			NA	NA	NA	0	NA		2020-05-08 09:58:33	8.75594
ZY0195	Male	74	2020-04-15 16:16:49	2020-05-04 09:47:00	1	2	0	B	0	NA	NA			NA	NA	NA	0	NA	156294	2020-05-18 10:16:51	15.0207
ZY0211	Male	66	2020-04-22 10:43:09	2020-05-04 09:53:00	1	2	0	A	0	NA	NA			NA	NA	NA	0	NA	149423	2020-05-16 09:25:58	12.9812
ZY0208	Male	66	2020-04-21 16:29:39	2020-05-04 14:39:00	1	2	0	O	0	NA	NA			NA	NA	NA	0	NA	126791	2020-05-13 10:22:29	9.82186
ZY0202	Male	45	2020-04-19 11:13:00	2020-05-05 09:15:00	1	2	0	B	0	NA	NA			NA	NA	NA	0	NA	169524	2020-05-20 11:00:29	16.0733
ZY0207	Male	63	2020-04-21 16:19:21	2020-05-05 10:19:00	1	2	0	B	0	NA	NA			NA	NA	NA	0	NA	199420	2020-05-23 10:56:45	19.0262
ZY0225	Female	54	2020-04-29 14:53:15	2020-05-05 13:19:00	1	2	0	A	0	NA	NA			NA	NA	NA	0	NA	121325	2020-05-18 11:19:51	13.9173
ZY0218	Male	52	2020-04-24 15:41:39	2020-05-05 17:21:00	1	2	0	AB	0	NA	NA			NA	NA	NA	0	NA	165817	2020-06-06 10:12:27	32.7024
ZY0216	Male	64	2020-04-24 13:40:13	2020-05-06 09:25:00	1	2	0	A	0	NA	NA			NA	NA	NA	0	NA	161304	2020-05-19 10:31:09	14.0459
ZY0149	Female	63	2020-03-30 15:59:31	2020-05-06 09:40:00	1	2	0	O	0	NA	NA			NA	NA	NA	0	NA	186912	2020-05-15 11:29:22	10.0759
ZY3988	Male	54	2020-05-01 09:05:25	2020-05-06 13:25:00	1	2	0	A	0	NA	NA			NA	NA	NA	0	NA		2020-05-18 09:55:57	12.8548
ZY0176	Male	73	2020-04-07 10:16:55	2020-05-06 16:01:00	1	2	0	O	0	NA	NA			NA	NA	NA	0	NA	120179	2020-05-14 10:58:25	8.78987
ZY0209	Male	53	2020-04-21 17:58:57	2020-05-06 18:00:00	1	2	0	O	0	NA	NA			NA	NA	NA	0	NA	147620	2020-05-13 12:20:21	7.76413
ZY0222	Male	69	2020-04-28 11:46:16	2020-05-06 18:50:00	1	2	0	A	0	NA	NA			NA	NA	NA	0	NA	151363	2020-05-18 09:25:11	12.6078
ZY0224	Female	53	2020-04-29 14:13:30	2020-05-07 09:33:00	1	2	0	B	0	NA	NA			NA	NA	NA	0	NA	147310	2020-05-23 10:19:02	17.032
ZY0217	Male	55	2020-04-24 15:40:51	2020-05-07 16:06:00	1	2	0	A	0	NA	NA			NA	NA	NA	0	NA	121328	2020-05-18 10:11:22	11.7537
ZY0152	Male	54	2020-03-31 10:58:28	2020-05-08 09:26:00	1	2	0	O	0	NA	NA			NA	NA	NA	0	NA	138731	2020-05-16 10:01:18	9.02451
ZY0227	Male	57	2020-04-29 15:46:38	2020-05-09 12:45:00	1	2	0	O	0	NA	NA			NA	NA	NA	0	NA	139187	2020-05-16 11:48:15	7.96059
ZY0230	Female	69	2020-05-02 10:11:19	2020-05-10 08:40:00	1	2	0	A	0	NA	NA			NA	NA	NA	0	NA		2020-05-21 11:17:58	12.1097
ZY3889	Male	66	2020-04-23 13:51:29	2020-05-10 09:56:00	1	2	0	O	1	2020-05-12	1	Klebsiella pneumoniae（MDR）	CRE	1	0	0	0	NA	254561	2020-05-28 11:04:28	19.0475
ZY0221	Male	64	2020-04-28 09:03:18	2020-05-10 14:05:00	1	2	0	A	0	NA	NA			NA	NA	NA	0	NA	151710	2020-05-21 11:08:33	11.8775
ZY0219	Male	67	2020-04-25 10:00:57	2020-05-10 14:27:00	1	2	0	B	0	NA	NA			NA	NA	NA	0	NA	162185	2020-05-27 11:09:43	17.863
ZY0238	Male	66	2020-05-07 12:26:26	2020-05-11 13:40:00	1	2	0	A	0	NA	NA			NA	NA	NA	0	NA	99890.3	2020-05-24 11:01:15	13.8898
ZY0127	Male	63	2020-03-20 00:32:41	2020-05-11 16:30:00	1	2	0	O	0	NA	NA			NA	NA	NA	0	NA	172410	2020-06-05 10:53:17	25.7662
ZY0226	Male	66	2020-04-29 15:16:14	2020-05-12 09:15:00	1	2	0	B	0	NA	NA			NA	NA	NA	0	NA	149862	2020-05-26 09:12:02	14.9979
ZY0228	Male	68	2020-04-30 16:51:41	2020-05-13 09:31:00	1	2	0	A	1	2020-05-16	1	Klebsiella pneumoniae (S)		0	0	0	0	NA	115258	2020-05-20 09:36:24	8.00375
ZY0231	Female	67	2020-05-02 18:14:49	2020-05-13 15:04:00	1	2	0	AB	0	NA	NA			NA	NA	NA	0	NA		2020-05-23 11:49:13	10.8647
ZY0243	Male	59	2020-05-08 12:57:26	2020-05-13 15:50:00	1	2	0	A	0	NA	NA			NA	NA	NA	0	NA	147566	2020-05-26 10:24:41	13.7741
ZY0244	Male	51	2020-05-08 15:03:44	2020-05-14 16:45:00	1	2	0	B	0	NA	NA			NA	NA	NA	0	NA	138951	2020-05-30 10:29:35	16.7393
ZY0197	Male	57	2020-04-16 16:37:43	2020-05-15 13:33:00	1	2	0	AB	0	NA	NA			NA	NA	NA	0	NA	153696	2020-05-25 09:58:15	10.8509
ZY0236	Male	57	2020-05-07 09:15:53	2020-05-15 14:27:00	1	2	0	B	0	NA	NA			NA	NA	NA	0	NA	135668	2020-06-02 11:13:44	18.8658
ZY0220	Male	68	2020-04-25 14:20:39	2020-05-15 17:48:00	1	2	0	AB	0	NA	NA			NA	NA	NA	0	NA	132502	2020-05-25 10:04:48	10.6783
ZY0239	Male	52	2020-05-07 15:52:29	2020-05-16 08:52:00	1	2	0	B	0	NA	NA			NA	NA	NA	0	NA	137376	2020-06-03 10:28:56	19.0673
ZY0245	Male	66	2020-05-08 19:49:06	2020-05-16 09:16:00	1	2	0	B	0	NA	NA			NA	NA	NA	0	NA	175788	2020-06-01 10:29:11	17.0508
ZY0229	Female	62	2020-05-01 13:35:28	2020-05-16 12:17:00	1	2	0	A	0	NA	NA			NA	NA	NA	0	NA	127763	2020-05-27 10:34:24	11.9287
ZY0254	Male	63	2020-05-14 15:04:08	2020-05-16 13:07:00	1	2	1	A	0	NA	NA			NA	NA	NA	0	NA	122685	2020-05-29 10:27:14	13.8891
ZY0104	Female	64	2020-05-09 18:44:54	2020-05-17 14:23:00	1	2	0	A	0	NA	NA			NA	NA	NA	0	NA	137543	2020-05-30 09:28:23	13.7954
ZY0241	Male	65	2020-05-08 09:25:47	2020-05-18 09:30:00	1	2	0	B	0	NA	NA			NA	NA	NA	0	NA	148394	2020-06-01 10:29:41	15.0414
ZY0247	Male	71	2020-05-10 07:35:27	2020-05-18 09:44:00	1	2	0	B	0	NA	NA			NA	NA	NA	0	NA	143841	2020-06-03 10:06:47	17.0158
ZY0223	Male	63	2020-04-28 15:44:13	2020-05-18 12:03:00	1	2	0	AB	0	NA	NA			NA	NA	NA	0	NA	168131	2020-06-15 10:28:59	28.9347
ZY3844	Male	43	2020-05-12 10:05:42	2020-05-18 14:10:00	1	2	0	A	0	NA	NA			NA	NA	NA	0	NA		2020-05-29 09:20:43	11.7991
ZY0249	Male	54	2020-05-12 09:47:41	2020-05-18 14:40:00	1	2	0	B	0	NA	NA			NA	NA	NA	0	NA	159159	2020-06-02 10:44:01	15.8361
ZY3979	Male	50	2020-05-11 10:20:28	2020-05-19 09:43:00	1	2	0	A	0	NA	NA			NA	NA	NA	0	NA		2020-05-30 11:04:12	12.0564
ZY0215	Female	63	2020-04-24 08:39:39	2020-05-20 09:51:00	1	2	0	O	0	NA	NA			NA	NA	NA	0	NA	148103	2020-05-27 09:20:46	7.979
ZY0248	Male	57	2020-05-10 11:27:30	2020-05-20 14:06:00	1	2	0	O	0	NA	NA			NA	NA	NA	0	NA	90210.2	2020-05-29 10:25:25	9.84682
ZY0240	Male	67	2020-05-07 17:50:50	2020-05-20 14:34:00	1	2	0	B	0	NA	NA			NA	NA	NA	0	NA	112058	2020-05-28 11:09:50	8.85822
ZY0235	Female	71	2020-05-06 16:31:44	2020-05-20 16:34:00	1	2	0	A	0	NA	NA			NA	NA	NA	0	NA	154232	2020-06-01 11:03:18	12.7703
ZY0113	Male	53	2020-05-14 15:35:26	2020-05-21 09:45:00	1	2	0	A	0	NA	NA			NA	NA	NA	0	NA	98756.4	2020-06-01 10:02:31	12.0122
ZY4362	Male	68	2020-05-13 09:15:10	2020-05-21 09:45:00	1	2	0	B	0	NA	NA			NA	NA	NA	0	NA		2020-06-04 11:15:30	15.0628
ZY3974	Female	63	2020-05-17 17:54:40	2020-05-21 14:50:00	1	2	0	A	0	NA	NA			NA	NA	NA	0	NA		2020-06-02 10:43:41	12.8289
ZY0210	Female	51	2020-04-22 08:37:28	2020-05-22 09:15:00	1	2	0	O	0	NA	NA			NA	NA	NA	0	NA	151713	2020-05-30 10:38:27	9.05795
ZY3906	Male	62	2020-05-05 15:27:04	2020-05-22 12:35:00	1	2	0	B	0	NA	NA			NA	NA	NA	0	NA		2020-06-06 10:15:23	15.903
ZY0253	Female	76	2020-05-13 17:22:31	2020-05-22 16:16:00	1	2	0	O	0	NA	NA			NA	NA	NA	0	NA	134426	2020-05-30 10:18:07	8.75147
ZY0246	Male	50	2020-05-09 16:46:52	2020-05-23 10:40:00	1	2	0	O	0	NA	NA			NA	NA	NA	0	NA	135748	2020-05-30 11:01:08	8.01468
ZY0258	Male	64	2020-05-16 07:52:33	2020-05-23 13:34:00	1	2	0	A	0	NA	NA			NA	NA	NA	0	NA	153842	2020-06-04 11:16:14	12.9043
ZY0237	Male	61	2020-05-07 10:14:08	2020-05-23 15:00:00	1	2	0	A	0	NA	NA			NA	NA	NA	0	NA	160015	2020-06-04 11:12:55	12.8423
ZY4432	Male	51	2020-05-08 19:23:25	2020-05-24 07:28:00	1	2	0	A	0	NA	NA			NA	NA	NA	0	NA		2020-06-04 11:03:53	12.1499
ZY0268	Female	69	2020-05-19 16:08:52	2020-05-25 09:25:00	1	2	0	A	0	NA	NA			NA	NA	NA	0	NA	146872	2020-06-05 09:54:35	12.0205
ZY3807	Male	73	2020-05-16 15:34:13	2020-05-25 09:42:00	1	2	0	A	0	NA	NA			NA	NA	NA	0	NA		2020-06-05 10:55:09	12.0508
ZY0259	Male	65	2020-05-16 11:17:03	2020-05-25 14:09:00	1	2	0	B	0	NA	NA			NA	NA	NA	0	NA	128161	2020-06-08 11:11:58	14.8771
ZY0264	Male	72	2020-05-19 08:42:50	2020-05-25 14:22:00	1	2	0	B	0	NA	NA			NA	NA	NA	0	NA	151064	2020-06-16 11:33:48	22.8832
ZY0252	Male	71	2020-05-13 09:55:00	2020-05-25 14:48:00	1	2	0	A	0	NA	NA			NA	NA	NA	0	NA	145692	2020-06-05 10:58:57	11.8409
ZY0251	Female	71	2020-05-13 09:31:55	2020-05-25 16:03:00	1	2	0	O	0	NA	NA			NA	NA	NA	0	NA	127861	2020-06-03 10:46:35	9.78027
ZY0269	Male	60	2020-05-20 14:47:44	2020-05-26 09:00:00	1	2	0	AB	0	NA	NA			NA	NA	NA	0	NA	158168	2020-06-05 10:24:14	11.0585
ZY0242	Male	48	2020-05-08 09:24:34	2020-05-26 09:23:00	1	2	0	O	0	NA	NA			NA	NA	NA	0	NA	173551	2020-06-01 10:51:59	7.06179
ZY0266	Male	57	2020-05-19 11:12:33	2020-05-27 09:45:00	1	2	0	AB	0	NA	NA			NA	NA	NA	0	NA	142662	2020-06-06 10:33:25	11.0336
ZY0267	Female	55	2020-05-19 15:47:59	2020-05-27 14:37:00	1	2	0	A	0	NA	NA			NA	NA	NA	0	NA	136928	2020-06-07 10:15:04	11.8181
ZY0233	Male	58	2020-05-06 15:15:16	2020-05-27 18:05:00	1	2	0	B	1	2020-05-28	1	Acinetobacter baumannii（MDR）	CRAB	1	0	0	0	NA	301523	2020-06-19 15:08:17	23.8773
ZY0270	Male	65	2020-05-20 20:37:48	2020-05-28 09:23:00	1	2	0	O	0	NA	NA			NA	NA	NA	0	NA	158773	2020-06-06 11:20:24	10.0815
ZY0234	Male	68	2020-05-06 15:51:18	2020-05-28 09:26:00	1	2	0	O	0	NA	NA			NA	NA	NA	0	NA		2020-06-06 10:32:54	10.0465
ZY0263	Male	55	2020-05-18 14:18:11	2020-05-28 14:55:00	1	2	0	O	1	2020-06-12	2	Klebsiella aerogenes（MDR）		1	0	0	0	NA	182208	2020-07-06 10:05:08	39.7987
ZY0273	Female	53	2020-05-25 16:16:35	2020-05-29 09:50:00	1	2	0	B	0	NA	NA			NA	NA	NA	0	NA	142458	2020-06-15 10:19:35	18.0205
ZY3962	Male	66	2020-05-18 15:17:01	2020-05-30 09:15:00	1	2	0	B	0	NA	NA			NA	NA	NA	0	NA		2020-06-14 10:23:04	16.0473
ZY0265	Male	64	2020-05-19 09:11:44	2020-05-30 11:20:00	1	2	0	B	0	NA	NA			NA	NA	NA	0	NA	137711	2020-06-13 09:53:20	14.9398
ZY0275	Male	57	2020-05-26 20:34:10	2020-05-30 13:50:00	1	2	0	O	0	NA	NA			NA	NA	NA	0	NA	136188	2020-06-23 10:36:01	24.8653
ZY3996	Male	62	2020-05-16 15:21:17	2020-06-01 09:22:00	1	2	0	AB	0	NA	NA			NA	NA	NA	0	NA		2020-06-11 11:08:53	11.0742
ZY0256	Male	70	2020-05-15 09:04:18	2020-06-01 09:40:00	1	2	0	O	0	NA	NA			NA	NA	NA	0	NA	145706	2020-06-10 10:40:44	10.0422
ZY0279	Male	50	2020-05-27 16:25:22	2020-06-01 13:20:00	1	2	0	AB	0	NA	NA			NA	NA	NA	0	NA	180735	2020-06-11 10:37:27	10.8871
ZY4367	Male	62	2020-05-22 09:09:33	2020-06-02 09:17:00	1	2	0	A	0	NA	NA			NA	NA	NA	0	NA		2020-06-12 15:37:31	11.2642
ZY0276	Male	64	2020-05-27 09:36:23	2020-06-02 10:07:00	1	2	0	AB	0	NA	NA			NA	NA	NA	0	NA	148726	2020-06-12 10:51:12	11.0307
ZY0272	Female	64	2020-05-22 11:25:25	2020-06-03 09:19:00	1	2	0	A	0	NA	NA			NA	NA	NA	0	NA	119661	2020-06-15 11:11:12	13.0779
ZY0278	Female	72	2020-05-27 16:03:55	2020-06-03 14:02:00	1	2	0	A	0	NA	NA			NA	NA	NA	0	NA	143456	2020-06-16 10:29:06	13.8522
ZY0255	Female	64	2020-05-14 17:36:31	2020-06-03 15:13:00	1	2	0	AB	0	NA	NA			NA	NA	NA	0	NA	152444	2020-06-13 11:55:48	10.8631
ZY0288	Male	69	2020-06-02 03:06:56	2020-06-03 16:00:00	1	2	1	O	0	NA	NA			NA	NA	NA	0	NA	105825	2020-06-06 10:37:56	3.77634
ZY0449	Male	63	2020-05-21 16:50:17	2020-06-04 08:00:00	1	2	0	A	1	2020-06-05	1	Acinetobacter baumannii（S）、Klebsiella pneumoniae（MDR）	CRE	1	1	0	0	NA	267891	2020-06-18 10:25:48	15.1012
ZY0260	Male	66	2020-05-16 14:49:09	2020-06-05 09:25:00	1	2	0	B	0	NA	NA			NA	NA	NA	0	NA	158196	2020-06-22 10:13:20	18.0336
ZY0277	Male	61	2020-05-27 10:51:46	2020-06-05 13:05:00	1	2	0	A	0	NA	NA			NA	NA	NA	0	NA	156682	2020-06-16 10:27:34	11.8907
ZY3990	Male	51	2020-06-02 11:40:23	2020-06-06 09:17:00	1	2	0	A	1	2020-06-11	2	Klebsiella pneumoniae（MDR）		1	0	0	0	NA	231145	2020-06-20 10:37:37	15.056
ZY0292	Female	57	2020-06-02 17:01:11	2020-06-06 13:50:00	1	2	0	B	0	NA	NA			NA	NA	NA	0	NA	168583	2020-06-27 11:57:15	21.9217
ZY0262	Male	63	2020-05-18 10:16:24	2020-06-07 08:40:00	1	2	0	B	0	NA	NA			NA	NA	NA	0	NA	134488	2020-06-22 12:03:59	16.1417
ZY0285	Female	70	2020-06-01 10:28:48	2020-06-07 09:49:00	1	2	0	A	0	NA	NA			NA	NA	NA	0	NA	165322	2020-06-20 11:04:16	14.0523
ZY0274	Male	67	2020-05-26 11:28:40	2020-06-07 12:45:00	1	2	0	B	0	NA	NA			NA	NA	NA	0	NA	147033	2020-06-22 12:05:24	15.9725
ZY4507	Male	56	2020-06-01 10:37:50	2020-06-09 09:13:00	1	2	0	B	0	NA	NA			NA	NA	NA	0	NA		2020-06-25 10:47:04	17.0653
ZY0284	Male	68	2020-06-01 08:59:59	2020-06-09 09:40:00	1	2	0	B	1	2020-06-15	2	Acinetobacter baumannii（MDR）	CRAB	1	0	0	0	NA	168688	2020-06-22 09:36:05	13.9973
ZY3942	Male	43	2020-05-29 19:48:19	2020-06-09 14:55:00	1	2	0	B	0	NA	NA			NA	NA	NA	0	NA		2020-06-23 09:32:52	14.7763
ZY0298	Female	56	2020-06-05 21:02:09	2020-06-10 09:30:00	1	2	0	B	0	NA	NA			NA	NA	NA	0	NA	171290	2020-06-30 11:41:37	21.0914
ZY0280	Male	52	2020-05-28 09:07:52	2020-06-11 09:25:00	1	2	0	A	0	NA	NA			NA	NA	NA	0	NA	161567	2020-06-23 10:25:11	13.0418
ZY4388	Male	74	2020-05-27 22:49:22	2020-06-11 09:28:00	1	2	0	B	0	NA	NA			NA	NA	NA	0	NA		2020-06-29 10:22:40	19.038
ZY0296	Female	66	2020-06-05 13:41:36	2020-06-11 13:39:00	1	2	0	B	0	NA	NA			NA	NA	NA	0	NA	138762	2020-06-25 09:57:45	14.8464
ZY0282	Male	63	2020-05-30 11:33:45	2020-06-11 14:05:00	1	2	0	A	0	NA	NA			NA	NA	NA	0	NA	148741	2020-06-24 10:25:48	13.8478
ZY0293	Male	62	2020-06-03 09:14:04	2020-06-11 14:59:00	1	2	0	O	0	NA	NA			NA	NA	NA	0	NA	125106	2020-07-05 11:45:10	24.8654
ZY0261	Female	56	2020-05-17 13:59:56	2020-06-11 16:05:00	1	2	0	A	0	NA	NA			NA	NA	NA	0	NA	181758	2020-06-24 10:25:57	13.7645
ZY0250	Male	54	2020-05-12 15:59:43	2020-06-12 09:21:00	1	2	0	A	0	NA	NA			NA	NA	NA	0	NA	181314	2020-06-25 11:10:13	14.0758
ZY0281	Female	74	2020-05-29 15:09:16	2020-06-12 09:42:00	1	2	0	B	0	NA	NA			NA	NA	NA	0	NA	155876	2020-07-03 15:07:53	22.2263
ZY0287	Male	72	2020-06-01 16:55:58	2020-06-12 14:48:00	1	2	0	B	0	NA	NA			NA	NA	NA	0	NA	148502	2020-07-01 10:09:42	19.8067
ZY0294	Male	67	2020-06-03 09:56:47	2020-06-12 17:00:00	1	2	0	AB	0	NA	NA			NA	NA	NA	0	NA	147046	2020-06-22 11:02:15	10.7516
ZY4000	Female	61	2020-05-28 09:12:06	2020-06-12 17:08:00	1	2	0	B	0	NA	NA			NA	NA	NA	0	NA		2020-06-26 11:34:43	14.7686
ZY0286	Female	63	2020-06-01 10:36:41	2020-06-13 09:04:00	1	2	0	O	1	2020-06-17	2	Klebsiella pneumoniae (S)		0	0	0	0	NA	186645	2020-06-26 15:06:35	14.2518
ZY0257	Female	52	2020-05-15 15:46:39	2020-06-13 09:07:00	1	2	0	B	1	2020-06-16	1			0	0	0	0	NA	203423	2020-06-30 11:15:34	18.0893
ZY4513	Male	57	2020-05-21 15:26:28	2020-06-13 13:00:00	1	2	0	O	0	NA	NA			NA	NA	NA	0	NA		2020-07-06 10:15:54	23.886
ZY4001	Male	45	2020-06-09 10:30:21	2020-06-15 12:00:00	1	2	0	A	0	NA	NA			NA	NA	NA	0	NA		2020-06-26 10:38:06	11.9431
ZY0201	Male	67	2020-04-18 11:48:34	2020-06-15 14:11:00	1	2	0	B	0	NA	NA			NA	NA	NA	0	NA	166721	2020-06-29 09:46:41	14.8164
ZY0297	Male	63	2020-06-05 17:33:07	2020-06-15 18:34:00	1	2	0	B	0	NA	NA			NA	NA	NA	0	NA	148453	2020-07-03 10:48:03	18.6764
ZY3953	Male	62	2020-06-04 11:20:57	2020-06-16 12:58:00	1	2	0	B	0	NA	NA			NA	NA	NA	0	NA		2020-07-05 10:21:44	19.8915
ZY0290	Male	75	2020-06-02 11:52:30	2020-06-17 08:00:00	1	2	0	AB	0	NA	NA			NA	NA	NA	0	NA	208771	2020-07-16 15:13:59	30.3014
ZY0302	Male	61	2020-06-08 10:35:37	2020-06-17 09:06:00	1	2	0	AB	0	NA	NA			NA	NA	NA	0	NA	146183	2020-06-27 09:30:02	11.0167
ZY0271	Male	57	2020-05-21 07:58:56	2020-06-17 09:37:00	1	2	0	B	0	NA	NA			NA	NA	NA	0	NA	151313	2020-07-01 13:23:01	15.157
ZY0291	Male	65	2020-06-02 15:06:00	2020-06-17 09:40:00	1	2	0	B	0	NA	NA			NA	NA	NA	0	NA	145619	2020-06-30 16:07:49	14.2693
ZY0299	Male	57	2020-06-07 09:10:37	2020-06-17 16:33:00	1	2	0	A	0	NA	NA			NA	NA	NA	0	NA	131386	2020-06-28 11:48:37	11.8025
ZY0307	Male	69	2020-06-11 23:23:52	2020-06-18 08:00:00	1	2	0	B	0	NA	NA			NA	NA	NA	0	NA	143827	2020-07-06 11:40:47	19.1533
ZY3997	Male	47	2020-06-09 16:11:24	2020-06-18 09:15:00	1	2	0	O	0	NA	NA			NA	NA	NA	0	NA		2020-06-26 10:09:36	9.03792
ZY0289	Male	58	2020-06-02 11:02:20	2020-06-18 09:20:00	1	2	0	B	0	NA	NA			NA	NA	NA	0	NA	135700	2020-07-03 11:44:57	16.1007
ZY0283	Male	72	2020-05-31 17:23:12	2020-06-18 16:10:00	1	2	0	O	1	2020-06-23	2	Acinetobacter baumannii（S）		0	0	0	0	NA	198519	2020-07-09 10:53:59	21.7805
ZY4397	Male	45	2020-06-12 12:10:54	2020-06-19 09:03:00	1	2	0	A	0	NA	NA			NA	NA	NA	0	NA		2020-07-01 10:14:58	13.05
ZY0305	Male	63	2020-06-09 09:08:33	2020-06-20 09:23:00	1	2	0	AB	0	NA	NA			NA	NA	NA	0	NA	145671	2020-06-30 10:34:36	11.0497
ZY0232	Male	76	2020-05-03 21:49:08	2020-06-22 08:00:00	1	2	0	A	0	NA	NA			NA	NA	NA	0	NA	95236.4	2020-07-21 10:47:51	13
ZY3796	Male	69	2020-06-14 06:19:33	2020-06-22 15:29:00	1	2	0	A	0	NA	NA			NA	NA	NA	0	NA		2020-07-04 10:57:45	12.8116
ZY3878	Male	44	2020-05-18 10:52:02	2020-06-22 15:40:00	1	2	0	B	0	NA	NA			NA	NA	NA	0	NA		2020-07-06 10:19:10	14.7772
ZY0310	Male	51	2020-06-18 19:50:40	2020-06-23 16:47:00	1	2	0	B	0	NA	NA			NA	NA	NA	0	NA	123500	2020-07-08 09:21:31	15.6906
ZY0306	Male	77	2020-06-10 16:12:59	2020-06-24 08:00:00	1	2	0	B	0	NA	NA			NA	NA	NA	0	NA	132332	2020-07-10 11:52:42	17.1616
ZY0311	Male	53	2020-06-18 19:53:55	2020-06-24 08:00:00	1	2	0	A	0	NA	NA			NA	NA	NA	0	NA	138986	2020-07-06 09:16:58	13.0534
ZY0304	Female	78	2020-06-08 17:03:21	2020-06-24 08:00:00	1	2	0	B	0	NA	NA			NA	NA	NA	0	NA	151386	2020-07-13 10:42:05	20.1126
ZY0303	Female	67	2020-06-08 15:34:21	2020-06-24 09:08:00	1	2	0	O	0	NA	NA			NA	NA	NA	0	NA	141770	2020-07-02 10:48:32	9.06981
ZY0308	Male	61	2020-06-16 09:14:42	2020-06-24 13:00:00	1	2	0	A	0	NA	NA			NA	NA	NA	0	NA	149810	2020-07-07 10:36:35	13.9004
ZY4002	Male	49	2020-06-19 16:59:05	2020-06-24 19:00:00	1	2	0	O	0	NA	NA			NA	NA	NA	0	NA		2020-07-03 11:21:16	9.68144
ZY0300	Male	54	2020-06-08 10:11:13	2020-06-26 08:00:00	1	2	0	A	0	NA	NA			NA	NA	NA	0	NA	100787	2020-07-06 10:23:05	11.0994
ZY4395	Female	52	2020-06-11 15:59:23	2020-06-26 08:00:00	1	2	0	B	1	2020-07-04	2	Pseudomonas aeruginosa (MDR)、Stenotrophomonas maltophilia (S)	CRPA	1	1	0	0	NA	345232	2020-07-10 17:33:55	15.3986
ZY4003	Male	82	2020-06-21 15:32:41	2020-06-26 08:00:00	1	2	0	B	0	NA	NA			NA	NA	NA	0	NA		2020-07-11 15:16:42	16.3033
ZY4436	Male	35	2020-06-11 12:16:12	2020-06-26 12:40:00	1	2	0	B	0	NA	NA			NA	NA	NA	0	NA		2020-07-13 10:43:37	17.9192
ZY0295	Male	72	2020-06-05 10:02:00	2020-06-26 13:50:00	1	2	0	A	0	NA	NA			NA	NA	NA	0	NA	152158	2020-07-09 10:54:36	13.8782
ZY0319	Male	58	2020-06-22 08:23:22	2020-06-27 13:13:00	1	2	0	B	0	NA	NA			NA	NA	NA	0	NA	154384	2020-07-13 10:15:48	16.8769
ZY0315	Female	65	2020-06-19 20:06:01	2020-06-27 13:30:00	1	2	0	A	0	NA	NA			NA	NA	NA	0	NA	80506.3	2020-07-08 10:17:30	11.8663
ZY0316	Male	66	2020-06-20 17:20:32	2020-06-29 08:00:00	1	2	0	A	0	NA	NA			NA	NA	NA	0	NA	176613	2020-07-12 10:05:48	14.0874
ZY0318	Male	68	2020-06-21 16:30:30	2020-06-29 14:00:00	1	2	0	A	0	NA	NA			NA	NA	NA	0	NA	135624	2020-07-10 10:04:21	11.8364
ZY0314	Male	64	2020-06-19 16:48:44	2020-07-01 08:00:00	1	3	0	B	0	NA	NA			NA	NA	NA	0	NA	128290	2020-07-15 11:33:22	15.1482
ZY0312	Male	51	2020-06-19 10:46:50	2020-07-02 08:00:00	1	3	0	B	0	NA	NA			NA	NA	NA	0	NA	152928	2020-07-19 10:31:32	18.1052
ZY3841	Male	65	2020-06-05 14:51:51	2020-07-04 08:00:00	1	3	0	B	0	NA	NA			NA	NA	NA	0	NA		2020-07-23 11:22:50	20.1409
ZY4004	Female	66	2020-06-30 10:39:27	2020-07-04 08:00:00	1	3	0	B	0	NA	NA			NA	NA	NA	0	NA		2020-07-19 10:57:51	16.1235
ZY0317	Male	68	2020-06-21 09:20:33	2020-07-06 07:55:00	1	3	0	A	0	NA	NA			NA	NA	NA	0	NA	159184	2020-07-17 11:11:35	12.1365
ZY0326	Male	63	2020-06-28 11:58:42	2020-07-06 08:00:00	1	3	0	AB	0	NA	NA			NA	NA	NA	0	NA	115326	2020-07-16 09:56:14	11.0807
ZY0327	Male	57	2020-06-28 15:04:26	2020-07-06 08:00:00	1	3	0	O	0	NA	NA			NA	NA	NA	0	NA	135350	2020-07-15 10:31:05	10.1049
ZY3806	Male	65	2020-06-06 15:29:17	2020-07-06 09:55:00	1	3	0	A	0	NA	NA			NA	NA	NA	0	NA		2020-07-19 11:02:36	14.0469
ZY0336	Female	71	2020-07-01 18:14:38	2020-07-07 08:00:00	1	3	0	B	0	NA	NA			NA	NA	NA	0	NA	156371	2020-07-20 10:55:56	14.1222
ZY0313	Male	45	2020-06-19 16:59:31	2020-07-07 08:00:00	1	3	0	B	0	NA	NA			NA	NA	NA	0	NA	160534	2020-07-24 10:32:49	18.1061
ZY0322	Male	59	2020-06-24 10:01:42	2020-07-07 13:20:00	1	3	0	A	0	NA	NA			NA	NA	NA	0	NA	143527	2020-07-20 10:13:19	13.8704
ZY0333	Male	62	2020-06-30 14:03:13	2020-07-08 08:00:00	1	3	0	A	0	NA	NA			NA	NA	NA	0	NA	150353	2020-07-20 11:32:07	13.1473
ZY0331	Male	61	2020-06-29 16:18:14	2020-07-08 14:00:00	1	3	0	O	0	NA	NA			NA	NA	NA	0	NA	139267	2020-07-17 16:08:46	10.0894
ZY0328	Female	49	2020-06-29 00:22:34	2020-07-09 08:00:00	1	3	0	B	0	NA	NA			NA	NA	NA	0	NA	159892	2020-07-24 10:33:59	16.1069
ZY0340	Female	52	2020-07-03 08:19:43	2020-07-09 09:00:00	1	3	0	O	0	NA	NA			NA	NA	NA	0	NA	174284	2020-07-18 11:25:18	10.1009
ZY0323	Female	47	2020-06-24 16:18:54	2020-07-09 12:40:00	1	3	0	A	0	NA	NA			NA	NA	NA	0	NA	127146	2020-07-22 10:39:20	13.9162
ZY0332	Female	61	2020-06-30 04:22:09	2020-07-10 08:00:00	1	3	0	A	1	2020-07-13	1			0	0	0	0	NA	132168	2020-07-16 11:50:22	7.15998
ZY0337	Female	81	2020-07-02 17:32:25	2020-07-10 09:00:00	1	3	0	A	0	NA	NA			NA	NA	NA	0	NA	123998	2020-07-20 12:01:20	11.1259
ZY0343	Female	62	2020-07-06 17:17:24	2020-07-13 14:35:00	1	3	0	AB	0	NA	NA			NA	NA	NA	0	NA	145758	2020-07-23 09:58:22	10.8079
ZY0325	Female	68	2020-06-25 08:19:25	2020-07-14 08:00:00	1	3	0	A	0	NA	NA			NA	NA	NA	0	NA	165234	2020-07-25 10:27:58	12.1028
ZY0349	Female	67	2020-07-07 21:01:40	2020-07-14 14:10:00	1	3	0	B	0	NA	NA			NA	NA	NA	0	NA	150186	2020-08-01 10:52:11	18.8626
ZY0352	Female	68	2020-07-08 19:55:59	2020-07-15 08:00:00	1	3	0	B	0	NA	NA			NA	NA	NA	0	NA	140704	2020-07-31 10:57:39	17.1234
ZY0353	Male	57	2020-07-09 06:17:34	2020-07-15 13:00:00	1	3	0	B	0	NA	NA			NA	NA	NA	0	NA	152388	2020-07-30 10:53:49	15.9124
ZY4358	Male	65	2020-07-05 14:49:47	2020-07-15 14:10:00	1	3	0	A	0	NA	NA			NA	NA	NA	0	NA		2020-07-27 13:55:30	12.9899
ZY0301	Male	49	2020-06-08 10:26:31	2020-07-15 19:00:00	1	3	0	A	0	NA	NA			NA	NA	NA	0	NA	1.80432e+06	2020-07-27 10:42:32	12.6545
ZY0357	Male	73	2020-07-09 19:04:42	2020-07-16 08:00:00	1	3	0	B	0	NA	NA			NA	NA	NA	0	NA	145821	2020-08-02 10:32:09	18.1057
ZY4005	Male	69	2020-07-09 10:28:39	2020-07-16 08:00:00	1	3	0	B	0	NA	NA			NA	NA	NA	0	NA		2020-07-30 10:07:50	15.0888
ZY0346	Female	62	2020-07-07 10:17:37	2020-07-16 09:00:00	1	3	0	B	0	NA	NA			NA	NA	NA	0	NA	135206	2020-08-05 11:02:51	21.0853
ZY0345	Male	65	2020-07-07 08:01:55	2020-07-17 07:30:00	1	3	0	B	0	NA	NA			NA	NA	NA	0	NA	186981	2020-08-05 10:37:42	20.1303
ZY0356	Male	72	2020-07-09 17:00:23	2020-07-17 08:00:00	1	3	0	A	0	NA	NA			NA	NA	NA	0	NA	133817	2020-07-27 13:28:12	11.2279
ZY0347	Female	55	2020-07-07 14:43:01	2020-07-17 08:00:00	1	3	0	A	0	NA	NA			NA	NA	NA	0	NA	157637	2020-07-29 10:20:06	13.0973
ZY0338	Male	49	2020-07-02 21:00:28	2020-07-17 08:00:00	1	3	0	O	0	NA	NA			NA	NA	NA	0	NA	164263	2020-07-25 10:09:34	9.08998
ZY0355	Male	59	2020-07-09 14:39:35	2020-07-17 11:50:00	1	3	0	B	0	NA	NA			NA	NA	NA	0	NA	142381	2020-08-02 10:58:21	16.9641
ZY0344	Male	51	2020-07-06 18:35:50	2020-07-17 12:00:00	1	3	0	B	0	NA	NA			NA	NA	NA	0	NA	182408	2020-08-05 10:42:36	19.9463
ZY0354	Male	44	2020-07-09 09:54:45	2020-07-17 13:40:00	1	3	0	A	0	NA	NA			NA	NA	NA	0	NA	155683	2020-07-30 10:16:30	13.8587
ZY0320	Male	58	2020-06-23 13:46:52	2020-07-18 08:00:00	1	3	0	A	0	NA	NA			NA	NA	NA	0	NA	165711	2020-07-29 10:28:29	12.1031
ZY4402	Male	67	2020-07-06 11:13:59	2020-07-18 11:30:00	1	3	0	A	0	NA	NA			NA	NA	NA	0	NA		2020-07-29 10:40:32	11.9656
ZY0330	Male	67	2020-06-29 08:54:06	2020-07-18 14:00:00	1	3	0	AB	0	NA	NA			NA	NA	NA	0	NA	150246	2020-07-28 10:13:45	10.8429
ZY0334	Female	65	2020-07-01 11:18:50	2020-07-18 15:50:00	1	3	0	B	0	NA	NA			NA	NA	NA	0	NA	153092	2020-07-27 11:53:35	9.83582
ZY0358	Male	45	2020-07-09 20:51:26	2020-07-20 08:00:00	1	3	0	O	0	NA	NA			NA	NA	NA	0	NA	149213	2020-07-29 10:57:18	10.1231
ZY0348	Female	61	2020-07-07 17:10:28	2020-07-20 08:00:00	1	3	0	A	0	NA	NA			NA	NA	NA	0	NA	196759	2020-07-31 11:02:54	12.127
ZY3966	Male	54	2020-07-14 09:30:43	2020-07-20 09:00:00	1	3	0	B	0	NA	NA			NA	NA	NA	0	NA	85631.1	2020-07-28 11:23:16	9.09949
ZY0365	Male	58	2020-07-15 18:45:19	2020-07-22 08:00:00	1	3	0	O	0	NA	NA			NA	NA	NA	0	NA	96715.1	2020-07-29 10:00:29	8.08367
ZY0351	Male	51	2020-07-08 17:27:38	2020-07-22 08:00:00	1	3	0	B	0	NA	NA			NA	NA	NA	0	NA	156283	2020-08-06 12:05:23	16.1704
ZY3803	Male	53	2020-07-08 16:41:37	2020-07-22 12:00:00	1	3	0	B	0	NA	NA			NA	NA	NA	0	NA		2020-08-11 10:49:05	20.9508
ZY4391	Male	66	2020-06-28 16:26:48	2020-07-22 13:30:00	1	3	0	A	1	2020-07-23	1	Staphylococcus aureus (MDR)	MRSA	1	0	0	0	NA	240276	2020-07-30 11:20:47	8.91027
ZY0367	Male	50	2020-07-17 08:22:43	2020-07-22 16:00:00	1	3	0	A	0	NA	NA			NA	NA	NA	0	NA	128684	2020-08-02 10:21:38	11.765
ZY0350	Male	53	2020-07-08 09:43:53	2020-07-22 16:10:00	1	3	0	AB	0	NA	NA			NA	NA	NA	0	NA	161432	2020-08-01 11:48:25	10.8183
ZY0335	Male	56	2020-07-01 13:33:23	2020-07-23 08:00:00	1	3	0	A	0	NA	NA			NA	NA	NA	0	NA	164438	2020-08-04 10:25:27	13.101
ZY4444	Male	65	2020-07-17 09:32:08	2020-07-23 13:20:00	1	3	0	B	0	NA	NA			NA	NA	NA	0	NA		2020-08-14 10:09:57	22.868
ZY4426	Male	55	2020-07-10 16:42:34	2020-07-23 14:00:00	1	3	0	B	0	NA	NA			NA	NA	NA	0	NA		2020-08-06 10:21:33	14.8483
ZY0116	Male	57	2020-07-16 11:03:40	2020-07-23 14:20:00	1	3	0	AB	0	NA	NA			NA	NA	NA	0	NA	135845	2020-08-02 10:54:51	10.8575
ZY3993	Male	57	2020-06-05 16:29:09	2020-07-23 14:30:00	1	3	0	O	0	NA	NA			NA	NA	NA	0	NA		2020-08-20 10:46:46	28.845
ZY0360	Male	67	2020-07-14 11:29:08	2020-07-23 16:20:00	1	3	0	B	1	2020-07-26	1			0	0	0	0	NA	208785	2020-08-10 10:42:20	18.7655
ZY0387	Male	65	2020-07-23 16:07:24	2020-07-23 19:20:00	1	3	1	A	0	NA	NA			NA	NA	NA	0	NA	162376	2020-08-04 14:36:27	12.8031
ZY0375	Male	61	2020-07-20 10:58:39	2020-07-24 11:20:00	1	3	0	O	0	NA	NA			NA	NA	NA	0	NA	116346	2020-08-02 10:57:44	9.98454
ZY0373	Male	77	2020-07-19 11:38:04	2020-07-24 15:00:00	1	3	0	B	0	NA	NA			NA	NA	NA	0	NA	129741	2020-08-07 10:12:51	14.8006
ZY0362	Male	62	2020-07-15 11:24:30	2020-07-25 08:00:00	1	3	0	B	0	NA	NA			NA	NA	NA	0	NA	170234	2020-08-15 11:10:52	22.1325
ZY0366	Male	52	2020-07-16 10:00:34	2020-07-25 13:20:00	1	3	0	O	0	NA	NA			NA	NA	NA	0	NA	192185	2020-08-18 10:27:16	24.88
ZY0370	Male	68	2020-07-17 15:36:39	2020-07-25 13:30:00	1	3	0	O	0	NA	NA			NA	NA	NA	0	NA	84965.1	2020-07-28 11:33:29	3.91909
ZY0329	Male	75	2020-06-29 08:37:55	2020-07-27 08:00:00	1	3	0	O	0	NA	NA			NA	NA	NA	0	NA	98672.5	2020-09-22 11:07:53	8
ZY0369	Female	61	2020-07-17 15:03:00	2020-07-27 08:00:00	1	3	0	A	0	NA	NA			NA	NA	NA	0	NA	175721	2020-08-07 10:22:22	12.0989
ZY0388	Female	67	2020-07-23 20:19:00	2020-07-27 11:10:00	1	3	0	B	0	NA	NA			NA	NA	NA	0	NA	154274	2020-08-10 10:05:55	14.9555
ZY0380	Male	65	2020-07-21 11:07:08	2020-07-27 12:20:00	1	3	0	A	1	2020-08-05	2			0	0	0	0	NA	141922	2020-08-11 16:13:53	16.1624
ZY3999	Male	65	2020-07-13 09:56:12	2020-07-27 15:30:00	1	3	0	B	0	NA	NA			NA	NA	NA	0	NA		2020-08-10 12:38:27	14.8809
ZY0372	Male	74	2020-07-18 14:41:44	2020-07-28 14:00:00	1	3	0	O	0	NA	NA			NA	NA	NA	0	NA	147185	2020-08-21 10:31:05	24.8549
ZY3825	Male	71	2020-07-17 12:44:59	2020-07-29 07:45:00	1	3	0	B	0	NA	NA			NA	NA	NA	0	NA		2020-08-11 11:12:12	14.1439
ZY0324	Male	56	2020-06-25 03:42:34	2020-07-29 10:00:00	1	3	0	B	0	NA	NA			NA	NA	NA	0	NA	199871	2020-08-17 11:00:20	20.0419
ZY4012	Male	64	2020-07-24 16:36:29	2020-07-29 12:30:00	1	3	0	AB	0	NA	NA			NA	NA	NA	0	NA		2020-08-08 10:50:54	10.9312
ZY0363	Female	71	2020-07-15 12:28:04	2020-07-29 15:30:00	1	3	0	A	0	NA	NA			NA	NA	NA	0	NA	168291	2020-08-11 11:45:51	13.8443
ZY0389	Male	66	2020-07-24 17:11:35	2020-07-30 08:00:00	1	3	0	A	0	NA	NA			NA	NA	NA	0	NA	167285	2020-08-09 15:16:07	11.3029
ZY0309	Male	68	2020-06-17 19:31:33	2020-07-30 08:00:00	1	3	0	B	0	NA	NA			NA	NA	NA	0	NA	189014	2020-08-13 12:07:25	15.1718
ZY0339	Male	71	2020-07-02 21:32:16	2020-07-30 08:00:00	1	3	0	B	0	NA	NA			NA	NA	NA	0	NA	192386	2020-08-15 10:33:21	17.1065
ZY0376	Male	71	2020-07-20 09:32:21	2020-07-30 16:30:00	1	3	0	B	0	NA	NA			NA	NA	NA	0	NA	155356	2020-08-15 10:30:15	16.7502
ZY0385	Female	75	2020-07-22 16:16:33	2020-07-30 18:30:00	1	3	0	B	0	NA	NA			NA	NA	NA	0	NA	153981	2020-08-18 10:41:23	19.6746
ZY0393	Male	63	2020-07-26 19:02:26	2020-07-31 08:00:00	1	3	0	O	0	NA	NA			NA	NA	NA	0	NA	89981.2	2020-08-09 10:43:45	10.1137
ZY0386	Male	39	2020-07-23 13:09:05	2020-07-31 08:00:00	1	3	0	B	0	NA	NA			NA	NA	NA	0	NA	154282	2020-08-22 11:16:04	23.1362
ZY0382	Female	60	2020-07-22 13:38:21	2020-07-31 12:20:00	1	3	0	A	0	NA	NA			NA	NA	NA	0	NA	133098	2020-08-11 10:41:58	11.9319
ZY0359	Male	58	2020-07-14 10:23:31	2020-08-01 08:00:00	1	3	0	O	0	NA	NA			NA	NA	NA	0	NA	138510	2020-08-10 10:51:23	10.119
ZY0374	Male	72	2020-07-20 08:45:49	2020-08-01 13:00:00	1	3	0	O	0	NA	NA			NA	NA	NA	0	NA	106284	2020-08-04 18:20:41	4.2227
ZY0364	Male	47	2020-07-15 17:39:51	2020-08-01 16:10:00	1	3	0	O	1	2020-08-04	1	Klebsiella pneumoniae（MDR）		1	0	0	0	NA	181506	2020-08-24 15:39:35	23.9789
ZY0377	Male	52	2020-07-20 10:13:14	2020-08-03 08:00:00	1	3	0	B	0	NA	NA			NA	NA	NA	0	NA	161812	2020-08-18 10:26:29	16.1017
ZY0390	Male	67	2020-07-26 08:16:24	2020-08-03 08:00:00	1	3	0	B	0	NA	NA			NA	NA	NA	0	NA	174969	2020-08-18 10:38:34	16.1101
ZY0321	Female	54	2020-06-23 14:23:31	2020-08-03 08:00:00	1	3	0	B	0	NA	NA			NA	NA	NA	0	NA	204584	2020-08-20 10:46:29	18.1156
ZY0342	Male	71	2020-07-06 12:57:35	2020-08-03 08:00:00	1	3	0	B	0	NA	NA			NA	NA	NA	0	NA	184968	2020-08-18 10:22:44	16.0991
ZY4390	Female	62	2020-07-12 09:30:43	2020-08-03 11:40:00	1	3	0	O	0	NA	NA			NA	NA	NA	0	NA		2020-08-11 10:39:23	8.95791
ZY0400	Female	59	2020-07-29 10:37:22	2020-08-03 14:20:00	1	3	0	A	0	NA	NA			NA	NA	NA	0	NA		2020-08-15 11:29:00	12.8813
ZY0368	Male	63	2020-07-17 11:10:20	2020-08-03 15:00:00	1	3	0	AB	0	NA	NA			NA	NA	NA	0	NA	164394	2020-08-13 11:07:26	10.8385
ZY0384	Male	72	2020-07-22 14:12:35	2020-08-03 15:10:00	1	3	0	B	0	NA	NA			NA	NA	NA	0	NA	149372	2020-08-19 10:06:57	16.7895
ZY0378	Female	60	2020-07-20 12:29:35	2020-08-04 08:00:00	1	3	0	O	0	NA	NA			NA	NA	NA	0	NA	191682	2020-08-30 10:20:03	27.0973
ZY0062	Male	55	2020-07-16 12:07:06	2020-08-04 09:47:00	1	3	0	B	0	NA	NA			NA	NA	NA	0	NA	121824	2020-08-18 09:35:23	14.9919
ZY0411	Female	56	2020-08-01 12:27:10	2020-08-05 09:00:00	1	3	0	O	0	NA	NA			NA	NA	NA	0	NA		2020-08-29 11:03:59	25.0861
ZY0361	Male	49	2020-07-15 08:55:26	2020-08-05 13:30:00	1	3	0	O	0	NA	NA			NA	NA	NA	0	NA	162918	2020-08-14 11:25:00	9.91319
ZY0410	Male	45	2020-08-01 10:35:28	2020-08-06 08:00:00	1	3	0	B	0	NA	NA			NA	NA	NA	0	NA		2020-08-25 10:26:40	20.1019
ZY0409	Male	63	2020-07-31 21:22:09	2020-08-06 09:00:00	1	3	0	B	0	NA	NA			NA	NA	NA	0	NA		2020-08-22 16:14:03	17.3014
ZY0397	Male	67	2020-07-28 09:48:42	2020-08-06 11:00:00	1	3	0	A	0	NA	NA			NA	NA	NA	0	NA		2020-08-18 10:37:53	12.9846
ZY0401	Male	65	2020-07-29 10:41:03	2020-08-07 10:00:00	1	3	0	A	1	2020-08-13	2	Pseudomonas aeruginosa（S）		0	0	0	0	NA	169865	2020-08-15 15:22:12	9.22375
ZY0394	Male	61	2020-07-26 20:41:11	2020-08-07 17:00:00	1	3	0	A	0	NA	NA			NA	NA	NA	0	NA	145216	2020-08-20 10:41:25	13.7371
ZY0395	Female	52	2020-07-27 14:59:12	2020-08-10 08:00:00	1	3	0	O	0	NA	NA			NA	NA	NA	0	NA	177687	2020-09-01 11:28:17	23.1446
ZY0379	Male	73	2020-07-21 10:16:55	2020-08-10 16:20:00	1	3	0	B	0	NA	NA			NA	NA	NA	0	NA	151246	2020-08-25 10:24:01	15.7528
ZY0402	Male	67	2020-07-30 20:48:46	2020-08-11 09:00:00	1	3	0	A	0	NA	NA			NA	NA	NA	0	NA		2020-08-24 11:06:10	14.0876
ZY0404	Male	68	2020-07-31 09:05:48	2020-08-11 12:30:00	1	3	0	B	0	NA	NA			NA	NA	NA	0	NA		2020-08-30 10:30:37	19.9171
ZY4408	Female	53	2020-08-02 09:45:21	2020-08-11 13:00:00	1	3	0	O	0	NA	NA			NA	NA	NA	0	NA		2020-09-07 10:35:38	27.8997
ZY0422	Female	72	2020-08-06 20:48:03	2020-08-11 15:00:00	1	3	0	A	0	NA	NA			NA	NA	NA	0	NA	118561	2020-08-24 10:40:28	13.8198
ZY0383	Female	70	2020-07-22 13:41:29	2020-08-12 08:00:00	1	3	0	B	0	NA	NA			NA	NA	NA	0	NA	174537	2020-09-03 11:01:01	23.1257
ZY0414	Male	69	2020-08-03 19:03:04	2020-08-12 08:00:00	1	3	0	A	0	NA	NA			NA	NA	NA	0	NA		2020-08-24 10:37:34	13.1094
ZY0408	Male	46	2020-07-31 15:48:29	2020-08-12 08:30:00	1	3	0	O	0	NA	NA			NA	NA	NA	0	NA		2020-08-21 10:22:57	10.0784
ZY3987	Male	65	2020-08-08 15:37:10	2020-08-13 14:20:00	1	3	0	B	0	NA	NA			NA	NA	NA	0	NA		2020-09-01 10:58:56	19.8604
ZY0421	Male	61	2020-08-06 11:09:47	2020-08-14 08:00:00	1	3	0	A	0	NA	NA			NA	NA	NA	0	NA	152316	2020-08-25 10:35:34	12.108
ZY0415	Male	71	2020-08-04 09:38:14	2020-08-14 08:00:00	1	3	0	B	0	NA	NA			NA	NA	NA	0	NA		2020-09-01 10:08:10	19.089
ZY0341	Male	49	2020-07-06 11:52:15	2020-08-15 18:14:00	1	3	0	AB	0	NA	NA			NA	NA	NA	0	NA	197254	2020-08-25 10:38:19	10.6836
ZY0381	Male	50	2020-07-22 09:37:35	2020-08-17 08:00:00	1	3	0	O	0	NA	NA			NA	NA	NA	0	NA	146358	2020-08-26 10:46:42	10.1158
ZY0420	Male	55	2020-08-05 12:42:22	2020-08-17 13:15:00	1	3	0	A	0	NA	NA			NA	NA	NA	0	NA	121629	2020-08-28 10:11:08	11.8723
ZY3994	Female	66	2020-08-13 12:15:15	2020-08-18 17:49:00	1	3	0	B	1	2020-08-22	1	Klebsiella pneumoniae (S)		0	0	0	0	NA	169798	2020-09-03 17:11:33	16.974
ZY0429	Male	71	2020-08-12 20:13:32	2020-08-19 08:00:00	1	3	0	A	0	NA	NA			NA	NA	NA	0	NA	152727	2020-08-29 11:04:22	11.128
ZY4435	Male	63	2020-08-03 01:48:31	2020-08-19 08:00:00	1	3	0	B	0	NA	NA			NA	NA	NA	0	NA		2020-09-02 11:13:12	15.1342
ZY0436	Male	57	2020-08-15 15:11:18	2020-08-19 11:30:00	1	3	0	B	1	2020-08-20	1	Klebsiella pneumoniae (S)		0	0	0	0	NA	198774	2020-08-31 10:05:13	12.9411
ZY0428	Male	71	2020-08-12 20:13:32	2020-08-20 08:00:00	1	3	0	O	0	NA	NA			NA	NA	NA	0	NA	139854	2020-08-29 11:04:22	10.128
ZY0431	Male	63	2020-08-13 09:34:56	2020-08-20 08:00:00	1	3	0	B	0	NA	NA			NA	NA	NA	0	NA	146856	2020-09-07 11:02:08	19.1265
ZY0399	Female	65	2020-07-28 11:56:03	2020-08-20 08:00:00	1	3	0	O	0	NA	NA			NA	NA	NA	0	NA		2020-09-13 10:04:58	25.0868
ZY0430	Male	54	2020-08-13 09:22:16	2020-08-20 09:00:00	1	3	0	AB	0	NA	NA			NA	NA	NA	0	NA	167259	2020-08-30 10:57:53	11.0819
ZY0413	Male	47	2020-08-03 08:28:28	2020-08-20 14:30:00	1	3	0	B	0	NA	NA			NA	NA	NA	0	NA		2020-09-05 10:34:17	16.8363
ZY0416	Female	57	2020-08-04 09:40:31	2020-08-20 17:00:00	1	3	0	B	0	NA	NA			NA	NA	NA	0	NA		2020-09-03 10:45:29	14.7399
ZY0391	Male	50	2020-07-26 13:59:10	2020-08-21 08:00:00	1	3	0	B	0	NA	NA			NA	NA	NA	0	NA	245158	2020-09-09 10:20:56	20.0979
ZY0424	Male	77	2020-08-10 16:30:26	2020-08-22 08:00:00	1	3	0	O	0	NA	NA			NA	NA	NA	0	NA	158033	2020-08-31 10:05:33	10.0872
ZY0371	Female	67	2020-07-17 16:32:30	2020-08-22 08:00:00	1	3	0	B	0	NA	NA			NA	NA	NA	0	NA	203521	2020-09-07 10:58:23	17.1239
ZY0403	Male	62	2020-07-30 21:11:51	2020-08-22 08:00:00	1	3	0	O	0	NA	NA			NA	NA	NA	0	NA		2020-08-31 11:18:01	10.1375
ZY0423	Female	73	2020-08-08 10:13:36	2020-08-22 09:00:00	1	3	0	B	0	NA	NA			NA	NA	NA	0	NA	162451	2020-09-06 11:14:14	16.0932
ZY0419	Male	62	2020-08-04 16:05:14	2020-08-22 12:40:00	1	3	0	O	0	NA	NA			NA	NA	NA	0	NA	157257	2020-09-18 09:56:45	27.8866
ZY0392	Male	62	2020-07-26 15:15:53	2020-08-22 13:50:00	1	3	0	O	0	NA	NA			NA	NA	NA	0	NA	224108	2020-08-31 15:32:57	10.0715
ZY0427	Male	62	2020-08-12 11:05:52	2020-08-24 08:00:00	1	3	0	O	0	NA	NA			NA	NA	NA	0	NA	136582	2020-08-31 11:17:54	8.13743
ZY0426	Female	63	2020-08-12 09:57:06	2020-08-24 08:00:00	1	3	0	B	0	NA	NA			NA	NA	NA	0	NA	148375	2020-09-08 12:28:12	16.1862
ZY0448	Male	63	2020-08-20 22:06:28	2020-08-24 08:00:00	1	3	1	B	0	NA	NA			NA	NA	NA	0	NA		2020-09-08 10:40:56	16.1118
ZY0441	Male	65	2020-08-18 17:23:01	2020-08-24 14:30:00	1	3	0	B	0	NA	NA			NA	NA	NA	0	NA		2020-09-12 10:37:17	19.8384
ZY0434	Male	68	2020-08-13 21:36:54	2020-08-24 14:40:00	1	3	0	O	0	NA	NA			NA	NA	NA	0	NA		2020-09-16 09:03:10	23.7661
ZY0418	Male	54	2020-08-04 11:11:56	2020-08-24 16:40:00	1	3	0	A	0	NA	NA			NA	NA	NA	0	NA		2020-09-05 10:33:51	12.7457
ZY0447	Female	69	2020-08-20 16:10:59	2020-08-25 08:00:00	1	3	0	B	0	NA	NA			NA	NA	NA	0	NA		2020-09-15 11:03:21	22.1273
ZY0432	Male	70	2020-08-13 14:39:17	2020-08-26 08:00:00	1	3	0	O	0	NA	NA			NA	NA	NA	0	NA		2020-09-04 11:22:49	10.1408
ZY3973	Female	71	2020-08-12 14:43:35	2020-08-26 09:00:00	1	3	0	O	0	NA	NA			NA	NA	NA	0	NA		2020-09-03 11:40:33	9.11149
ZY0438	Female	65	2020-08-17 12:46:44	2020-08-26 11:36:00	1	3	0	A	0	NA	NA			NA	NA	NA	0	NA		2020-09-07 15:49:41	13.1762
ZY3923	Male	49	2020-08-14 10:13:25	2020-08-27 08:00:00	1	3	0	A	1	2020-08-30	1	Klebsiella pneumoniae (S)		0	0	0	0	NA	191425	2020-09-12 10:53:13	17.1203
ZY0435	Male	57	2020-08-15 14:49:15	2020-08-27 10:00:00	1	3	0	A	0	NA	NA			NA	NA	NA	0	NA		2020-09-09 09:57:41	13.9984
ZY0446	Male	69	2020-08-20 15:18:05	2020-08-27 13:40:00	1	3	0	B	0	NA	NA			NA	NA	NA	0	NA		2020-09-11 09:04:34	15.8087
ZY0439	Male	71	2020-08-18 11:23:01	2020-08-28 08:00:00	1	3	0	A	0	NA	NA			NA	NA	NA	0	NA		2020-09-09 10:38:09	13.1098
ZY0450	Male	48	2020-08-21 17:15:51	2020-08-28 08:00:00	1	3	0	A	0	NA	NA			NA	NA	NA	0	NA		2020-09-09 10:55:34	13.1219
ZY0452	Female	70	2020-08-22 11:20:23	2020-08-29 11:00:00	1	3	0	O	0	NA	NA			NA	NA	NA	0	NA		2020-09-02 15:23:37	5.18307
ZY0454	Female	67	2020-08-24 09:24:32	2020-08-31 13:00:00	1	3	0	B	0	NA	NA			NA	NA	NA	0	NA		2020-09-16 09:51:14	16.8689
ZY0442	Female	73	2020-08-18 17:24:23	2020-09-01 08:00:00	1	3	0	O	0	NA	NA			NA	NA	NA	0	NA		2020-09-25 10:44:00	25.1139
ZY0455	Female	60	2020-08-24 10:46:32	2020-09-03 08:00:00	1	3	0	A	0	NA	NA			NA	NA	NA	0	NA		2020-09-14 10:14:01	12.0931
ZY0456	Male	61	2020-08-25 15:47:57	2020-09-03 08:00:00	1	3	0	O	0	NA	NA			NA	NA	NA	0	NA		2020-09-12 10:32:17	10.1058
ZY0460	Female	66	2020-08-26 19:25:40	2020-09-03 08:00:00	1	3	0	O	0	NA	NA			NA	NA	NA	0	NA		2020-09-11 09:04:54	9.04507
ZY0461	Male	64	2020-08-27 07:40:30	2020-09-03 08:00:00	1	3	0	B	0	NA	NA			NA	NA	NA	0	NA		2020-09-18 14:42:51	16.2798
ZY0445	Male	65	2020-08-20 08:41:11	2020-09-03 12:18:00	1	3	0	B	0	NA	NA			NA	NA	NA	0	NA		2020-09-21 10:33:24	18.9274
ZY0463	Male	58	2020-08-27 15:31:19	2020-09-03 14:30:00	1	3	0	O	0	NA	NA			NA	NA	NA	0	NA		2020-09-10 10:28:07	7.83203
ZY0437	Male	54	2020-08-16 08:34:41	2020-09-04 09:00:00	1	3	0	B	0	NA	NA			NA	NA	NA	0	NA		2020-09-19 10:51:02	16.0771
ZY0433	Male	41	2020-08-13 21:11:17	2020-09-04 14:10:00	1	3	0	A	0	NA	NA			NA	NA	NA	0	NA		2020-09-16 09:51:34	12.8205
ZY0396	Male	60	2020-07-27 16:42:06	2020-09-05 08:00:00	1	3	0	B	0	NA	NA			NA	NA	NA	0	NA	206858	2020-09-18 15:27:54	14.311
ZY0451	Male	45	2020-08-21 21:47:03	2020-09-05 12:00:00	1	3	0	B	0	NA	NA			NA	NA	NA	0	NA		2020-09-21 10:55:34	16.9553
ZY0440	Male	57	2020-08-18 15:15:53	2020-09-07 08:00:00	1	3	0	O	0	NA	NA			NA	NA	NA	0	NA		2020-09-16 11:07:33	10.1302
ZY0468	Male	49	2020-08-30 15:46:29	2020-09-07 08:00:00	1	3	0	A	0	NA	NA			NA	NA	NA	0	NA		2020-09-19 10:31:31	13.1052
ZY0407	Male	35	2020-07-31 15:45:34	2020-09-07 13:30:00	1	3	0	A	1	2020-09-08	1	Pseudomonas aeruginosa（S）		0	0	0	0	NA	242310	2020-09-16 09:07:29	9.8177
ZY0425	Male	49	2020-08-12 09:53:18	2020-09-07 16:00:00	1	3	0	O	0	NA	NA			NA	NA	NA	0	NA	153185	2020-09-16 09:06:03	9.71253
ZY0473	Male	55	2020-09-02 11:34:00	2020-09-08 08:00:00	1	3	0	A	0	NA	NA			NA	NA	NA	0	NA		2020-09-19 09:55:52	12.0805
ZY0465	Male	59	2020-08-29 15:18:23	2020-09-09 08:00:00	1	3	0	A	0	NA	NA			NA	NA	NA	0	NA		2020-09-19 10:50:32	11.1184
ZY0476	Male	72	2020-09-03 14:26:20	2020-09-09 08:00:00	1	3	0	AB	0	NA	NA			NA	NA	NA	0	NA		2020-10-08 11:33:12	30.1481
ZY0470	Female	73	2020-09-01 12:14:49	2020-09-09 13:00:00	1	3	0	A	0	NA	NA			NA	NA	NA	0	NA		2020-09-20 10:11:39	11.8831
ZY0464	Male	44	2020-08-28 20:10:35	2020-09-10 08:00:00	1	3	0	O	0	NA	NA			NA	NA	NA	0	NA		2020-09-18 09:47:10	9.07442
ZY0474	Male	63	2020-09-02 11:59:07	2020-09-10 08:00:00	1	3	0	A	0	NA	NA			NA	NA	NA	0	NA		2020-09-22 11:34:44	13.1491
ZY0475	Male	66	2020-09-03 09:56:58	2020-09-10 13:00:00	1	3	0	A	0	NA	NA			NA	NA	NA	0	NA		2020-09-21 10:39:05	11.9021
ZY0412	Male	43	2020-08-01 13:51:05	2020-09-10 13:50:00	1	3	0	O	0	NA	NA			NA	NA	NA	0	NA		2020-09-18 09:52:28	8.83505
ZY0398	Male	63	2020-07-28 11:35:24	2020-09-10 14:30:00	1	3	0	A	0	NA	NA			NA	NA	NA	0	NA		2020-09-22 10:54:24	12.8503
ZY0481	Male	65	2020-09-07 07:59:14	2020-09-11 13:30:00	1	3	0	A	0	NA	NA			NA	NA	NA	0	NA		2020-09-22 10:43:50	11.8846
ZY0477	Male	55	2020-09-03 16:43:59	2020-09-12 07:30:00	1	3	0	B	0	NA	NA			NA	NA	NA	0	NA		2020-09-28 11:07:30	17.151
ZY0457	Female	64	2020-08-26 08:04:51	2020-09-12 08:00:00	1	3	0	B	0	NA	NA			NA	NA	NA	0	NA		2020-09-25 10:44:40	14.1144
ZY0478	Female	63	2020-09-04 21:50:14	2020-09-12 14:00:00	1	3	0	B	0	NA	NA			NA	NA	NA	0	NA		2020-09-27 11:05:39	15.8789
ZY0485	Male	67	2020-09-09 08:38:04	2020-09-14 08:00:00	1	3	0	A	0	NA	NA			NA	NA	NA	0	NA		2020-09-25 10:44:37	12.1143
ZY0458	Male	40	2020-08-26 15:17:56	2020-09-14 09:00:00	1	3	0	A	0	NA	NA			NA	NA	NA	0	NA		2020-09-25 10:45:58	12.0736
ZY0444	Female	78	2020-08-19 18:30:07	2020-09-14 16:00:00	1	3	0	O	0	NA	NA			NA	NA	NA	0	NA		2020-09-22 14:53:05	8.95353
ZY0479	Male	62	2020-09-05 12:33:42	2020-09-15 08:00:00	1	3	0	O	1	2020-09-19	2	Pseudomonas aeruginosa（S）		0	0	0	0	NA	199473	2020-10-13 10:30:11	29.1043
ZY0471	Female	80	2020-09-02 09:32:23	2020-09-15 08:00:00	1	3	0	A	0	NA	NA			NA	NA	NA	0	NA		2020-09-27 10:11:59	13.0917
ZY0472	Male	64	2020-09-02 10:17:49	2020-09-15 08:00:00	1	3	0	AB	0	NA	NA			NA	NA	NA	0	NA		2020-09-24 15:29:07	10.3119
ZY0459	Female	63	2020-08-26 15:43:31	2020-09-16 08:00:00	1	3	0	O	0	NA	NA			NA	NA	NA	0	NA		2020-09-25 10:29:01	10.1035
ZY4006	Male	50	2020-08-27 09:04:29	2020-09-16 08:00:00	1	3	0	O	0	NA	NA			NA	NA	NA	0	NA		2020-10-13 10:44:52	28.1145
ZY0482	Female	57	2020-09-07 09:35:42	2020-09-16 14:30:00	1	3	0	B	0	NA	NA			NA	NA	NA	0	NA	138559	2020-09-26 10:19:57	10.8264
ZY0443	Female	66	2020-08-19 15:45:42	2020-09-17 08:00:00	1	3	0	B	0	NA	NA			NA	NA	NA	0	NA		2020-10-05 10:18:30	19.0962
ZY0483	Male	56	2020-09-07 09:38:57	2020-09-17 09:00:00	1	3	0	B	0	NA	NA			NA	NA	NA	0	NA		2020-10-08 11:24:58	22.1007
ZY0488	Male	60	2020-09-10 16:40:38	2020-09-17 09:42:00	1	3	0	AB	0	NA	NA			NA	NA	NA	0	NA		2020-10-24 17:16:55	38.3159
ZY0492	Male	73	2020-09-12 12:53:45	2020-09-18 08:00:00	1	3	0	A	0	NA	NA			NA	NA	NA	0	NA		2020-09-29 15:01:18	12.2926
ZY0489	Female	54	2020-09-11 10:35:37	2020-09-18 09:00:00	1	3	0	O	0	NA	NA			NA	NA	NA	0	NA		2020-09-25 11:17:58	8.09581
ZY0453	Male	46	2020-08-23 16:43:22	2020-09-19 08:00:00	1	3	0	O	0	NA	NA			NA	NA	NA	0	NA		2020-10-12 11:17:17	24.137
ZY0466	Male	60	2020-08-29 18:37:46	2020-09-19 12:00:00	1	3	0	A	0	NA	NA			NA	NA	NA	0	NA		2020-09-29 10:13:12	10.9258
ZY0467	Male	61	2020-08-30 11:40:18	2020-09-21 08:00:00	1	3	0	B	0	NA	NA			NA	NA	NA	0	NA		2020-10-09 11:54:55	19.1631
ZY0486	Male	57	2020-09-09 14:58:03	2020-09-21 08:00:00	1	3	0	B	0	NA	NA			NA	NA	NA	0	NA		2020-10-06 14:40:14	16.2779
ZY0494	Male	63	2020-09-14 15:03:09	2020-09-21 09:30:00	1	3	0	AB	0	NA	NA			NA	NA	NA	0	NA		2020-10-21 12:10:04	31.1112
ZY0495	Female	65	2020-09-14 15:25:39	2020-09-22 08:00:00	1	3	0	A	0	NA	NA			NA	NA	NA	0	NA		2020-10-05 10:38:36	14.1101
ZY0462	Male	68	2020-08-27 15:02:43	2020-09-22 10:00:00	1	3	0	O	0	NA	NA			NA	NA	NA	0	NA		2020-09-28 17:03:00	7.29375
ZY0469	Male	62	2020-09-01 10:03:36	2020-09-23 08:00:00	1	3	0	B	0	NA	NA			NA	NA	NA	0	NA		2020-10-08 11:14:31	16.1351
ZY3836	Male	56	2020-09-13 08:37:33	2020-09-23 08:00:00	1	3	0	A	0	NA	NA			NA	NA	NA	0	NA		2020-10-05 10:46:42	13.1158
ZY0497	Male	54	2020-09-16 14:04:01	2020-09-23 14:00:00	1	3	0	B	0	NA	NA			NA	NA	NA	0	NA		2020-10-07 11:10:12	14.8821
ZY0484	Male	57	2020-09-08 16:39:26	2020-09-23 15:23:00	1	3	0	O	0	NA	NA			NA	NA	NA	0	NA		2020-10-18 10:03:46	25.7783
ZY0491	Male	57	2020-09-11 19:57:57	2020-09-24 08:00:00	1	3	0	B	1	2020-09-28	2	Klebsiella pneumoniae (S)		0	0	0	0	NA	172563	2020-10-14 11:01:45	21.1262
ZY0500	Male	62	2020-09-17 17:10:03	2020-09-24 08:00:00	1	3	0	B	0	NA	NA			NA	NA	NA	0	NA		2020-10-10 09:23:59	17.0583
ZY3837	Male	52	2020-09-22 11:43:47	2020-09-26 08:00:00	1	3	0	A	0	NA	NA			NA	NA	NA	0	NA		2020-10-07 11:05:04	12.1285
ZY3882	Male	63	2020-09-16 14:31:03	2020-09-26 08:00:00	1	3	0	A	0	NA	NA			NA	NA	NA	0	NA		2020-10-07 11:06:45	12.1297
ZY0487	Male	47	2020-09-10 10:47:17	2020-09-26 08:49:00	1	3	0	B	0	NA	NA			NA	NA	NA	0	NA		2020-10-16 15:28:59	21.2778
ZY0480	Male	55	2020-09-06 09:55:57	2020-09-29 08:00:00	1	3	0	O	0	NA	NA			NA	NA	NA	0	NA		2020-10-07 10:33:48	9.10681
ZY0506	Male	61	2020-09-22 18:46:29	2020-09-30 08:00:00	1	3	0	O	0	NA	NA			NA	NA	NA	0	NA		2020-10-08 12:12:30	9.17535
ZY0498	Male	45	2020-09-17 13:45:48	2020-09-30 11:12:00	1	3	0	B	0	NA	NA			NA	NA	NA	0	NA		2020-10-17 10:52:46	17.9866
ZY0405	Female	56	2020-07-31 09:36:10	2020-09-30 14:00:00	1	3	0	AB	0	NA	NA			NA	NA	NA	0	NA		2020-10-10 12:10:18	10.9238
ZY0515	Female	70	2020-09-26 13:19:03	2020-09-30 15:50:00	1	3	0	B	0	NA	NA			NA	NA	NA	0	NA	121311	2020-10-16 10:47:52	16.7902
ZY4021	Female	60	2020-09-24 08:20:04	2020-10-05 14:32:00	1	4	0	A	0	NA	NA			NA	NA	NA	0	NA	126804	2020-10-21 10:34:15	16.8349
ZY3960	Male	55	2020-09-16 09:49:25	2020-10-05 19:40:00	1	4	0	AB	0	NA	NA			NA	NA	NA	0	NA		2020-10-15 10:34:01	10.6208
ZY0501	Male	57	2020-09-18 15:57:49	2020-10-06 08:00:00	1	4	0	AB	0	NA	NA			NA	NA	NA	0	NA		2020-11-04 11:05:47	30.129
ZY0516	Female	68	2020-09-27 14:36:16	2020-10-06 09:07:00	1	4	0	O	0	NA	NA			NA	NA	NA	0	NA	99660.5	2020-10-19 10:13:37	14.0463
ZY0514	Female	62	2020-09-25 19:31:13	2020-10-06 15:25:00	1	4	0	B	1	2020-10-07	1			0	0	0	0	NA	170285	2020-11-01 10:32:49	26.7971
ZY0510	Male	47	2020-09-23 16:55:54	2020-10-07 08:00:00	1	4	0	O	0	NA	NA			NA	NA	NA	0	NA	155783	2020-10-15 10:45:15	9.11476
ZY0517	Male	34	2020-09-27 18:27:55	2020-10-07 09:05:00	1	4	0	O	0	NA	NA			NA	NA	NA	0	NA	141452	2020-10-20 10:32:33	14.0608
ZY0504	Female	62	2020-09-20 16:33:30	2020-10-07 14:00:00	1	4	0	B	0	NA	NA			NA	NA	NA	0	NA		2020-10-23 10:22:16	16.8488
ZY0490	Male	57	2020-09-11 13:56:42	2020-10-07 14:29:00	1	4	0	O	0	NA	NA			NA	NA	NA	0	NA		2020-10-16 10:33:39	9.83656
ZY0503	Male	48	2020-09-20 11:14:42	2020-10-07 14:30:00	1	4	0	O	0	NA	NA			NA	NA	NA	0	NA	135857	2020-10-14 10:14:24	7.8225
ZY0513	Female	73	2020-09-25 15:37:35	2020-10-07 19:02:00	1	4	0	O	1	2020-10-21	2	Pseudomonas aeruginosa（MDR）	CRPA	1	0	0	0	NA	282504	2020-11-11 11:29:57	35.6861
ZY0508	Male	70	2020-09-23 10:07:57	2020-10-08 09:20:00	1	4	0	B	0	NA	NA			NA	NA	NA	0	NA	152562	2020-10-22 11:13:40	15.0789
ZY0509	Male	69	2020-09-23 16:35:34	2020-10-08 14:20:00	1	4	0	B	0	NA	NA			NA	NA	NA	0	NA	135930	2020-10-17 11:11:23	9.86902
ZY0529	Male	65	2020-10-05 14:44:12	2020-10-09 09:00:00	1	4	0	B	0	NA	NA			NA	NA	NA	0	NA	115856	2020-10-24 10:14:57	16.052
ZY0512	Male	53	2020-09-24 12:49:45	2020-10-09 10:52:00	1	4	0	AB	0	NA	NA			NA	NA	NA	0	NA	185672	2020-10-25 11:34:22	17.0294
ZY0524	Male	59	2020-10-01 18:22:52	2020-10-09 11:07:00	1	4	0	A	0	NA	NA			NA	NA	NA	0	NA	138275	2020-10-20 11:13:32	12.0045
ZY0523	Male	38	2020-09-30 20:59:48	2020-10-09 15:21:00	1	4	0	A	0	NA	NA			NA	NA	NA	0	NA	135185	2020-10-19 10:51:20	10.8127
ZY0521	Female	50	2020-09-30 01:34:43	2020-10-10 09:12:00	1	4	0	O	1	2020-10-13	1			0	0	0	0	NA	172112	2020-10-30 10:42:47	21.063
ZY3983	Male	54	2020-10-04 11:16:11	2020-10-10 09:16:00	1	4	0	A	0	NA	NA			NA	NA	NA	0	NA	135759	2020-10-20 11:19:13	11.0856
ZY0417	Male	56	2020-08-04 10:40:05	2020-10-10 09:20:00	1	4	0	B	0	NA	NA			NA	NA	NA	0	NA	169822	2020-10-26 10:52:14	17.0641
ZY0502	Female	67	2020-09-20 09:37:54	2020-10-10 09:52:00	1	4	0	B	0	NA	NA			NA	NA	NA	0	NA	204599	2020-10-23 11:13:43	14.0567
ZY3896	Female	51	2020-09-29 10:33:03	2020-10-10 13:27:00	1	4	0	O	0	NA	NA			NA	NA	NA	0	NA	125158	2020-10-20 10:23:41	10.8727
ZY0525	Female	62	2020-10-02 17:39:01	2020-10-10 15:43:00	1	4	0	AB	0	NA	NA			NA	NA	NA	0	NA	116581	2020-10-20 11:05:16	10.8071
ZY0522	Male	70	2020-09-30 14:45:57	2020-10-10 18:42:00	1	4	0	O	0	NA	NA			NA	NA	NA	0	NA	148133	2020-10-20 11:16:44	10.6908
ZY0511	Female	60	2020-09-23 17:51:03	2020-10-12 09:30:00	1	4	0	O	0	NA	NA			NA	NA	NA	0	NA	169257	2020-10-26 10:35:42	15.0456
ZY0505	Male	52	2020-09-21 09:46:02	2020-10-12 12:00:00	1	4	0	B	0	NA	NA			NA	NA	NA	0	NA		2020-10-28 10:34:17	16.9405
ZY0531	Male	72	2020-10-05 17:49:01	2020-10-13 08:30:00	1	4	0	O	0	NA	NA			NA	NA	NA	0	NA	167844	2020-10-29 14:51:03	17.2646
ZY0493	Female	57	2020-09-13 14:56:34	2020-10-13 09:20:00	1	4	0	A	0	NA	NA			NA	NA	NA	0	NA	127624	2020-10-22 10:47:10	10.0605
ZY0520	Female	65	2020-09-29 18:00:39	2020-10-13 09:27:00	1	4	0	B	1	2020-10-15	1			0	0	0	0	NA	197726	2020-10-26 10:55:45	14.0616
ZY0496	Male	63	2020-09-16 09:28:44	2020-10-13 12:00:00	1	4	0	A	1	2020-10-16	1	Klebsiella pneumoniae（MDR）、Pseudomonas aeruginosa（S)	CRE	1	1	0	0	NA	249876	2020-10-27 11:27:53	14.9777
ZY0499	Male	55	2020-09-17 15:24:31	2020-10-13 14:00:00	1	4	0	B	0	NA	NA			NA	NA	NA	0	NA	129204	2020-10-25 10:57:23	12.8732
ZY0533	Male	55	2020-10-06 16:56:34	2020-10-14 12:47:00	1	4	0	AB	0	NA	NA			NA	NA	NA	0	NA	156617	2020-11-01 10:40:27	18.9121
ZY4026	Male	59	2020-10-09 11:08:36	2020-10-14 15:45:00	1	4	0	B	1	2020-10-27	2	Klebsiella pneumoniae（MDR）	CRE	1	0	0	0	NA	488692	2020-11-12 16:36:18	30.0356
ZY0528	Male	37	2020-10-05 14:26:58	2020-10-15 09:53:00	1	4	0	B	0	NA	NA			NA	NA	NA	0	NA	163158	2020-10-26 11:11:26	12.0545
ZY0507	Male	71	2020-09-23 08:42:23	2020-10-15 15:13:00	1	4	0	B	0	NA	NA			NA	NA	NA	0	NA	173711	2020-10-26 10:40:52	11.811
ZY0530	Male	39	2020-10-05 15:14:15	2020-10-15 16:21:00	1	4	0	O	1	2020-10-16	1			0	0	0	0	NA	174940	2020-10-30 11:06:50	15.7818
ZY0543	Female	57	2020-10-12 11:57:56	2020-10-16 09:44:00	1	4	0	AB	0	NA	NA			NA	NA	NA	0	NA	187784	2020-10-28 10:50:46	13.0464
ZY0536	Male	48	2020-10-09 15:28:14	2020-10-16 09:47:00	1	4	0	A	0	NA	NA			NA	NA	NA	0	NA	176818	2020-11-20 10:40:04	36.0369
ZY4022	Male	51	2020-10-03 14:30:10	2020-10-16 13:30:00	1	4	0	O	0	NA	NA			NA	NA	NA	0	NA	124854	2020-10-24 14:50:51	9.05615
ZY0526	Male	62	2020-10-04 16:29:12	2020-10-18 08:00:00	1	4	0	O	0	NA	NA			NA	NA	NA	0	NA	134454	2020-10-29 10:27:32	12.1025
ZY0549	Male	65	2020-10-13 16:27:32	2020-10-19 09:20:00	1	4	0	AB	0	NA	NA			NA	NA	NA	0	NA	149413	2020-10-30 11:14:04	12.0792
ZY0534	Male	44	2020-10-07 07:41:17	2020-10-19 09:49:00	1	4	0	A	0	NA	NA			NA	NA	NA	0	NA		2020-11-03 10:43:18	16.0377
ZY4417	Female	69	2020-10-09 10:19:13	2020-10-19 15:30:00	1	4	0	B	1	2020-10-25	2	Acinetobacter baumannii（S）		0	0	0	0	NA	232360	2020-11-12 10:20:22	24.785
ZY0551	Male	66	2020-10-14 15:43:34	2020-10-19 17:00:00	1	4	0	O	0	NA	NA			NA	NA	NA	0	NA	160385	2020-11-09 10:09:46	21.7151
ZY3992	Male	60	2020-10-15 17:43:38	2020-10-20 09:06:00	1	4	0	B	0	NA	NA			NA	NA	NA	0	NA	126136	2020-11-02 11:47:25	14.1121
ZY0537	Male	60	2020-10-10 12:07:30	2020-10-20 13:59:00	1	4	0	A	0	NA	NA			NA	NA	NA	0	NA	128402	2020-10-30 10:43:46	10.8644
ZY0518	Male	51	2020-09-29 11:05:00	2020-10-20 19:30:00	1	4	0	A	1	2020-10-25	2	Acinetobacter baumannii（MDR）	CRAB	1	0	0	0	NA	157926	2020-11-11 10:22:54	22.6201
ZY4024	Male	68	2020-10-05 10:49:40	2020-10-21 14:41:00	1	4	0	A	0	NA	NA			NA	NA	NA	0	NA	151169	2020-11-04 11:17:37	14.8588
ZY0555	Female	58	2020-10-16 09:41:27	2020-10-21 14:46:00	1	4	0	A	0	NA	NA			NA	NA	NA	0	NA	127770	2020-11-12 11:17:23	22.8551
ZY0544	Female	57	2020-10-12 12:07:28	2020-10-21 15:03:00	1	4	0	B	0	NA	NA			NA	NA	NA	0	NA	135506	2020-11-04 10:14:31	14.7997
ZY0540	Female	40	2020-10-11 12:48:53	2020-10-22 09:19:00	1	4	0	AB	0	NA	NA			NA	NA	NA	0	NA	130640	2020-11-05 11:17:51	15.0825
ZY0548	Female	57	2020-10-13 15:07:08	2020-10-22 15:40:00	1	4	0	O	0	NA	NA			NA	NA	NA	0	NA	117766	2020-11-12 11:17:31	21.8177
ZY4027	Male	58	2020-10-21 09:57:18	2020-10-22 17:10:00	1	4	1	A	1	2020-10-26	1			0	0	0	0	NA	198344	2020-11-03 10:29:48	12.7221
ZY0558	Female	75	2020-10-18 13:47:34	2020-10-23 09:05:00	1	4	0	O	0	NA	NA			NA	NA	NA	0	NA	115575	2020-11-08 11:26:45	17.0984
ZY0541	Male	63	2020-10-12 10:53:04	2020-10-23 12:40:00	1	4	0	A	0	NA	NA			NA	NA	NA	0	NA	109670	2020-11-02 10:37:02	10.9146
ZY0556	Male	56	2020-10-17 07:40:11	2020-10-23 14:43:00	1	4	0	B	1	2020-11-01	2	Acinetobacter baumannii（S）		0	0	0	0	NA	219495	2020-11-06 10:05:32	14.8073
ZY0553	Male	59	2020-10-15 11:48:42	2020-10-26 09:10:00	1	4	0	A	0	NA	NA			NA	NA	NA	0	NA	130543	2020-11-10 10:53:06	16.0716
ZY0545	Male	62	2020-10-13 09:17:43	2020-10-26 09:40:00	1	4	0	O	1	2020-11-05	2	Pseudomonas aeruginosa（S）		0	0	0	0	NA	288116	2020-11-14 14:55:11	20.2189
ZY0532	Male	53	2020-10-06 15:58:52	2020-10-26 09:41:00	1	4	0	O	0	NA	NA			NA	NA	NA	0	NA	147760	2020-11-09 10:56:00	15.0521
ZY0547	Male	48	2020-10-13 15:13:26	2020-10-26 14:05:00	1	4	0	B	0	NA	NA			NA	NA	NA	0	NA	212154	2020-11-21 13:33:55	26.9784
ZY3908	Male	55	2020-10-15 11:32:29	2020-10-26 14:50:00	1	4	0	A	0	NA	NA			NA	NA	NA	0	NA	148719	2020-11-09 10:31:00	14.8201
ZY0567	Male	76	2020-10-21 15:51:07	2020-10-27 09:20:00	1	4	0	O	0	NA	NA			NA	NA	NA	0	NA	141163	2020-11-04 10:55:23	9.06624
ZY0570	Male	67	2020-10-22 17:51:24	2020-10-27 09:20:00	1	4	0	A	1	2020-10-29	1			0	0	0	0	NA	170906	2020-11-26 16:31:27	31.2996
ZY0561	Male	50	2020-10-19 15:41:28	2020-10-27 12:57:00	1	4	0	A	1	2020-11-02	2	Escherichia coli（MDR）		1	0	0	0	NA	106772	2020-11-12 14:38:37	17.0706
ZY0563	Male	59	2020-10-20 14:00:17	2020-10-28 09:38:00	1	4	0	O	0	NA	NA			NA	NA	NA	0	NA	132250	2020-11-04 10:25:36	8.03306
ZY0550	Male	73	2020-10-14 11:16:11	2020-10-28 09:38:00	1	4	0	A	0	NA	NA			NA	NA	NA	0	NA	211690	2020-11-14 11:10:44	18.0644
ZY4013	Male	53	2020-10-16 10:35:33	2020-10-28 18:45:00	1	4	0	O	0	NA	NA			NA	NA	NA	0	NA	131943	2020-11-12 11:07:44	15.6825
ZY0575	Male	62	2020-10-24 14:39:13	2020-10-29 08:50:00	1	4	0	B	0	NA	NA			NA	NA	NA	0	NA		2020-11-13 10:21:59	16.0639
ZY0562	Female	67	2020-10-20 09:38:34	2020-10-29 09:20:00	1	4	0	B	0	NA	NA			NA	NA	NA	0	NA	124191	2020-11-13 10:28:39	16.0477
ZY0572	Male	55	2020-10-23 08:10:56	2020-10-30 09:08:00	1	4	0	A	1	2020-11-06	2	Klebsiella pneumoniae (S)		0	0	0	0	NA	198786	2020-11-14 11:57:54	16.118
ZY0542	Female	69	2020-10-12 10:53:40	2020-10-30 09:15:00	1	4	0	B	0	NA	NA			NA	NA	NA	0	NA	126609	2020-11-13 10:37:52	15.0575
ZY0569	Male	65	2020-10-22 15:41:28	2020-10-30 09:20:00	1	4	0	AB	0	NA	NA			NA	NA	NA	0	NA	159876	2020-11-12 14:40:24	14.2225
ZY0552	Male	55	2020-10-15 11:35:45	2020-10-31 09:01:00	1	4	0	B	0	NA	NA			NA	NA	NA	0	NA	190797	2020-11-13 10:38:23	14.0676
ZY0539	Male	65	2020-10-11 01:16:46	2020-10-31 16:11:00	1	4	0	B	0	NA	NA			NA	NA	NA	0	NA	205815
ZY0578	Male	54	2020-10-24 14:14:06	2020-11-02 09:10:00	1	4	0	AB	0	NA	NA			NA	NA	NA	0	NA		2020-11-12 10:13:49	11.0443
ZY0574	Female	65	2020-10-23 17:59:02	2020-11-02 09:20:00	1	4	0	O	0	NA	NA			NA	NA	NA	0	NA		2020-11-11 11:03:03	10.0716
ZY0589	Male	66	2020-10-28 09:50:40	2020-11-02 16:28:00	1	4	0	O	1	2020-11-07	2	Escherichia coli（MDR）		1	0	0	0	NA	455231	2020-12-14 14:47:28	42.9302
ZY0588	Female	65	2020-10-28 09:12:05	2020-11-03 09:00:00	1	4	0	O	0	NA	NA			NA	NA	NA	0	NA		2020-11-28 15:33:25	26.2732
ZY0557	Female	73	2020-10-17 18:00:48	2020-11-03 10:36:00	1	4	0	O	0	NA	NA			NA	NA	NA	0	NA	174387	2020-11-12 11:29:52	10.0374
ZY0571	Female	71	2020-10-22 18:07:19	2020-11-04 09:19:00	1	4	0	A	0	NA	NA			NA	NA	NA	0	NA	121001	2020-11-18 11:05:33	15.074
ZY0590	Male	55	2020-10-28 15:20:34	2020-11-04 12:50:00	1	4	0	B	0	NA	NA			NA	NA	NA	0	NA		2020-11-19 11:09:24	15.9301
ZY0573	Female	69	2020-10-23 12:54:54	2020-11-04 15:17:00	1	4	0	O	0	NA	NA			NA	NA	NA	0	NA		2020-11-12 09:45:42	8.76993
ZY0560	Male	66	2020-10-19 08:47:46	2020-11-05 09:10:00	1	4	0	B	0	NA	NA			NA	NA	NA	0	NA	144948	2020-11-18 10:48:31	14.0684
ZY0581	Female	45	2020-10-26 10:38:18	2020-11-05 09:22:00	1	4	0	B	0	NA	NA			NA	NA	NA	0	NA		2020-11-23 10:50:35	19.0615
ZY0586	Female	60	2020-10-27 12:24:55	2020-11-05 09:25:00	1	4	0	B	0	NA	NA			NA	NA	NA	0	NA		2020-11-20 11:02:21	16.0676
ZY0579	Female	62	2020-10-26 10:16:02	2020-11-05 09:43:00	1	4	0	AB	0	NA	NA			NA	NA	NA	0	NA		2020-11-14 13:54:16	10.1745
ZY0583	Male	56	2020-10-26 15:39:13	2020-11-05 15:05:00	1	4	0	O	1	2020-11-07	1			0	0	0	0	NA	257898	2020-11-20 17:35:18	16.1044
ZY0599	Female	66	2020-11-02 09:28:14	2020-11-05 15:59:00	1	4	1	O	1	2020-11-09	1			0	0	0	0	NA	227966	2020-11-26 10:46:32	21.783
ZY0565	Male	56	2020-10-20 16:19:07	2020-11-05 19:00:00	1	4	0	A	0	NA	NA			NA	NA	NA	0	NA		2020-11-18 11:03:37	13.6692
ZY0587	Male	55	2020-10-27 19:15:51	2020-11-05 20:23:00	1	4	0	A	0	NA	NA			NA	NA	NA	0	NA		2020-11-16 10:30:07	11.5883
ZY0582	Male	72	2020-10-26 15:37:07	2020-11-06 09:05:00	1	4	0	B	0	NA	NA			NA	NA	NA	0	NA	126626	2020-11-25 10:47:02	20.0709
ZY0584	Male	46	2020-10-26 15:47:14	2020-11-06 13:14:00	1	4	0	B	0	NA	NA			NA	NA	NA	0	NA		2020-11-26 10:38:13	20.8918
ZY0580	Male	62	2020-10-26 10:21:42	2020-11-06 15:15:00	1	4	0	B	0	NA	NA			NA	NA	NA	0	NA		2020-11-25 10:46:34	19.8136
ZY0568	Male	66	2020-10-22 13:05:52	2020-11-06 17:05:00	1	4	0	A	0	NA	NA			NA	NA	NA	0	NA	184532	2020-11-20 10:54:34	14.7428
ZY0607	Male	63	2020-11-04 14:34:29	2020-11-09 09:19:00	1	4	0	B	0	NA	NA			NA	NA	NA	0	NA	113718	2020-11-23 10:16:00	15.0396
ZY0603	Male	54	2020-11-03 15:38:26	2020-11-09 09:19:00	1	4	0	A	0	NA	NA			NA	NA	NA	0	NA	154585	2020-11-18 10:48:47	10.0623
ZY0595	Male	77	2020-10-31 10:41:43	2020-11-09 09:43:00	1	4	0	A	1	2020-11-13	2			0	0	0	0	NA	197395	2020-11-29 15:37:29	21.2462
ZY0597	Female	49	2020-10-31 16:58:24	2020-11-09 13:46:00	1	4	0	B	0	NA	NA			NA	NA	NA	0	NA	124917	2020-11-23 11:38:11	14.9112
ZY0606	Male	56	2020-11-04 13:18:20	2020-11-10 09:18:00	1	4	0	AB	0	NA	NA			NA	NA	NA	0	NA	107763	2020-12-05 10:28:40	26.0491
ZY0566	Male	66	2020-10-21 14:10:37	2020-11-11 09:22:00	1	4	0	AB	0	NA	NA			NA	NA	NA	0	NA		2020-11-21 10:48:53	11.0603
ZY0605	Male	45	2020-11-04 12:12:00	2020-11-11 09:38:00	1	4	0	O	0	NA	NA			NA	NA	NA	0	NA	177077	2020-11-26 11:06:24	16.0614
ZY0598	Male	63	2020-11-01 14:39:03	2020-11-11 18:10:00	1	4	0	O	0	NA	NA			NA	NA	NA	0	NA	244215	2020-12-02 11:48:09	21.7348
ZY3863	Male	67	2020-11-03 21:36:45	2020-11-11 19:40:00	1	4	0	O	0	NA	NA			NA	NA	NA	0	NA	176240	2020-11-20 10:51:29	9.63297
ZY0546	Male	59	2020-10-13 14:40:40	2020-11-12 09:05:00	1	4	0	A	0	NA	NA			NA	NA	NA	0	NA	177035	2020-11-21 11:21:14	10.0946
ZY0594	Male	65	2020-10-30 15:26:09	2020-11-12 11:08:00	1	4	0	AB	0	NA	NA			NA	NA	NA	0	NA		2020-11-21 17:13:49	10.254
ZY0614	Male	57	2020-11-06 10:20:01	2020-11-13 09:00:00	1	4	0	O	0	NA	NA			NA	NA	NA	0	NA	132995	2020-11-27 10:48:15	15.0752
ZY4544	Male	69	2020-10-17 07:53:57	2020-11-13 09:00:00	1	4	0	O	1	2020-11-13	1	Acinetobacter baumannii（S）		0	0	0	0	NA	335470	2020-12-07 10:41:19	25.0704
ZY0604	Female	72	2020-11-04 11:07:23	2020-11-13 15:48:00	1	4	0	B	0	NA	NA			NA	NA	NA	0	NA	126505	2020-11-23 10:10:58	10.7659
ZY0559	Male	44	2020-10-18 17:53:06	2020-11-14 10:30:00	1	4	0	O	1	2020-11-22	2	Klebsiella pneumoniae（MDR）、Enterobacter cloacae（MDR）	CRE	1	1	0	0	NA	406460	2020-12-13 10:34:33	30.0032
ZY0527	Male	61	2020-10-05 09:16:36	2020-11-14 14:05:00	1	4	0	B	0	NA	NA			NA	NA	NA	0	NA	180726	2020-11-30 10:27:33	16.849
ZY0610	Male	58	2020-11-04 16:58:29	2020-11-14 21:37:00	1	4	0	O	0	NA	NA			NA	NA	NA	0	NA	124468	2020-11-27 10:50:53	13.5513
ZY0601	Male	48	2020-11-02 15:46:37	2020-11-16 09:26:00	1	4	0	O	1	2020-11-18	1	Staphylococcus aureus (MDR)	MRSA	1	0	0	0	NA	132297	2020-12-01 14:11:35	16.1983
ZY4569	Female	60	2020-11-06 10:14:20	2020-11-16 14:08:00	1	4	0	O	0	NA	NA			NA	NA	NA	1	5		2020-11-21 10:10:55	5.83536
ZY0611	Male	54	2020-11-05 11:58:20	2020-11-17 09:29:00	1	4	0	B	0	NA	NA			NA	NA	NA	0	NA	113509	2020-11-26 10:37:19	10.0474
ZY0618	Female	71	2020-11-10 17:32:10	2020-11-17 09:30:00	1	4	0	A	0	NA	NA			NA	NA	NA	0	NA	118900	2020-12-05 10:10:55	19.0284
ZY0591	Male	70	2020-10-29 08:24:14	2020-11-17 13:30:00	1	4	0	A	0	NA	NA			NA	NA	NA	0	NA	148408	2020-12-04 10:46:31	17.8865
ZY0613	Male	69	2020-11-05 15:25:57	2020-11-17 13:45:00	1	4	0	B	0	NA	NA			NA	NA	NA	0	NA	105278	2020-11-29 11:59:34	12.9268
ZY0602	Female	57	2020-11-03 08:28:51	2020-11-18 09:29:00	1	4	0	B	0	NA	NA			NA	NA	NA	0	NA	120417	2020-11-29 10:44:16	12.0523
ZY0612	Male	61	2020-11-05 14:38:23	2020-11-18 09:35:00	1	4	0	A	0	NA	NA			NA	NA	NA	0	NA	189479	2020-12-09 10:16:56	22.0291
ZY0615	Male	66	2020-11-07 16:48:17	2020-11-18 09:50:00	1	4	0	B	1	2020-11-22	2	Klebsiella pneumoniae（MDR）		1	0	0	0	NA	149097	2020-11-28 11:24:45	11.0658
ZY0593	Female	61	2020-10-29 16:53:58	2020-11-18 13:27:00	1	4	0	AB	0	NA	NA			NA	NA	NA	0	NA		2020-11-28 11:28:00	10.9174
ZY0623	Male	74	2020-11-13 10:04:13	2020-11-18 14:00:00	1	4	0	A	0	NA	NA			NA	NA	NA	0	NA	139690	2020-11-22 14:42:10	5.02928
ZY0535	Male	48	2020-10-07 12:00:16	2020-11-18 15:28:00	1	4	0	A	1	2020-11-28	2	Klebsiella pneumoniae（MDR）		1	0	0	0	NA	270970	2020-12-18 10:29:56	30.793
ZY0596	Female	59	2020-10-31 11:56:37	2020-11-19 09:31:00	1	4	0	O	0	NA	NA			NA	NA	NA	0	NA	154953	2020-11-29 10:15:37	11.031
ZY0617	Female	71	2020-11-10 13:38:16	2020-11-19 15:18:00	1	4	0	O	0	NA	NA			NA	NA	NA	0	NA	116120	2020-11-27 15:23:30	9.00382
ZY0621	Male	67	2020-11-12 15:02:12	2020-11-21 08:58:00	1	4	0	O	0	NA	NA			NA	NA	NA	0	NA	142182	2020-12-07 10:43:29	17.0733
ZY0554	Male	56	2020-10-16 09:36:31	2020-11-21 09:30:00	1	4	0	O	0	NA	NA			NA	NA	NA	0	NA	176183	2020-12-09 10:45:07	19.0522
ZY0622	Female	51	2020-11-13 08:45:21	2020-11-21 12:30:00	1	4	0	B	0	NA	NA			NA	NA	NA	0	NA	124031	2020-12-04 10:45:31	13.9274
ZY0585	Male	59	2020-10-26 17:31:03	2020-11-21 14:35:00	1	4	0	B	0	NA	NA			NA	NA	NA	0	NA		2020-12-09 10:44:57	18.8402
ZY4032	Female	54	2020-11-14 15:33:43	2020-11-23 09:19:00	1	4	0	A	0	NA	NA			NA	NA	NA	0	NA	151113	2020-12-09 10:41:23	17.0572
ZY4035	Male	50	2020-11-06 11:33:17	2020-11-23 15:04:00	1	4	0	B	0	NA	NA			NA	NA	NA	0	NA	144877	2020-12-08 10:24:19	15.8058
ZY0625	Male	48	2020-11-17 16:13:25	2020-11-24 12:30:00	1	4	0	O	0	NA	NA			NA	NA	NA	0	NA	110113	2020-12-09 10:32:01	15.9181
ZY3835	Male	85	2020-11-13 09:41:16	2020-11-25 09:00:00	1	4	0	B	1	2020-11-28	1	Klebsiella pneumoniae（S)、Acinetobacter baumannii（MDR）	CRAB	1	1	0	0	NA	505896	2020-12-24 15:35:01	30.2743
ZY0608	Male	67	2020-11-04 14:54:42	2020-11-25 09:26:00	1	4	0	A	0	NA	NA			NA	NA	NA	0	NA	163404	2020-12-05 09:34:07	11.0056
ZY0538	Male	65	2020-10-10 15:25:11	2020-11-25 09:54:00	1	4	0	A	1	2020-11-27	1			0	0	0	0	NA	201949	2020-12-19 09:39:22	24.9898
ZY0628	Male	64	2020-11-18 17:37:46	2020-11-25 15:30:00	1	4	0	B	0	NA	NA			NA	NA	NA	0	NA	144718	2020-12-11 10:47:54	16.8041
ZY0624	Male	54	2020-11-14 09:02:38	2020-11-26 10:00:00	1	4	0	O	0	NA	NA			NA	NA	NA	0	NA	147733	2020-12-06 11:56:26	11.0809
ZY0609	Male	68	2020-11-04 15:51:23	2020-11-26 12:10:00	1	4	0	O	0	NA	NA			NA	NA	NA	0	NA	170287	2020-12-09 11:17:36	13.9636
ZY0635	Male	56	2020-11-23 12:22:56	2020-11-27 09:00:00	1	4	0	O	0	NA	NA			NA	NA	NA	0	NA	109024	2020-12-10 11:06:32	14.0879
ZY0564	Male	52	2020-10-20 16:20:46	2020-11-27 09:57:00	1	4	0	AB	0	NA	NA			NA	NA	NA	0	NA	171996	2020-12-05 10:03:56	9.00481
ZY0630	Male	61	2020-11-19 19:03:46	2020-11-27 13:35:00	1	4	0	B	0	NA	NA			NA	NA	NA	0	NA	130217	2020-12-17 10:30:09	20.8716
ZY3824	Male	71	2020-11-12 11:10:58	2020-11-27 14:51:00	1	4	0	B	1	2020-11-29	1			0	0	0	0	NA	193975	2020-12-30 10:30:23	33.819
ZY0519	Male	67	2020-09-29 11:05:27	2020-11-28 09:35:00	1	4	0	A	1	2020-12-04	2	Klebsiella pneumoniae (S)		0	0	0	0	NA	265400	2020-12-21 10:45:38	24.0491
ZY0631	Male	39	2020-11-20 03:27:49	2020-11-29 09:21:00	1	4	0	B	0	NA	NA			NA	NA	NA	0	NA	164798	2020-12-12 10:29:02	14.0472
ZY0616	Male	57	2020-11-09 09:10:02	2020-11-29 10:09:00	1	4	0	B	0	NA	NA			NA	NA	NA	0	NA	143896	2020-12-09 10:33:00	11.0167
ZY0592	Male	44	2020-10-29 16:46:09	2020-11-30 09:36:00	1	4	0	O	0	NA	NA			NA	NA	NA	0	NA		2020-12-09 11:17:29	10.0705
ZY0627	Female	76	2020-11-18 12:56:03	2020-11-30 09:40:00	1	4	0	A	0	NA	NA			NA	NA	NA	0	NA	147090	2020-12-10 11:35:41	11.0803
ZY3879	Male	77	2020-10-24 14:24:57	2020-11-30 17:08:00	1	4	0	B	0	NA	NA			NA	NA	NA	0	NA		2020-12-15 10:26:38	15.7213
ZY0637	Male	66	2020-11-23 17:53:28	2020-12-01 15:48:00	1	4	0	A	0	NA	NA			NA	NA	NA	0	NA	123776	2020-12-10 11:54:18	9.83771
ZY3921	Female	66	2020-11-27 11:21:10	2020-12-03 09:38:00	1	4	0	O	1	2020-12-11	2	Pseudomonas aeruginosa（S）		0	0	0	0	NA	350820	2020-12-30 10:58:54	28.0562
ZY0577	Male	65	2020-10-24 13:45:56	2020-12-03 14:14:00	1	4	0	A	0	NA	NA			NA	NA	NA	0	NA		2020-12-15 11:43:54	12.8958
ZY4043	Female	65	2020-11-27 09:17:04	2020-12-03 15:10:00	1	4	0	B	0	NA	NA			NA	NA	NA	0	NA	157989	2020-12-17 10:12:34	14.7934
ZY0638	Male	51	2020-11-24 21:09:16	2020-12-03 15:32:00	1	4	0	B	0	NA	NA			NA	NA	NA	0	NA	120520	2020-12-15 11:00:41	12.8116
ZY0576	Female	71	2020-10-24 14:05:18	2020-12-03 16:31:00	1	4	0	A	0	NA	NA			NA	NA	NA	0	NA		2020-12-14 09:54:29	11.7246
ZY0634	Female	72	2020-11-23 12:15:04	2020-12-04 09:28:00	1	4	0	B	1	2020-12-06	1			0	0	0	0	NA	162673	2020-12-26 11:09:06	23.0702
ZY0636	Male	61	2020-11-23 15:10:33	2020-12-04 16:05:00	1	4	0	B	0	NA	NA			NA	NA	NA	0	NA	168530	2020-12-22 10:32:39	18.7692
ZY4034	Male	69	2020-11-23 09:30:05	2020-12-05 08:58:00	1	4	0	A	0	NA	NA			NA	NA	NA	0	NA	122249	2020-12-15 10:22:11	11.0585
ZY0626	Female	74	2020-11-18 11:44:17	2020-12-05 09:09:00	1	4	0	O	1	2020-12-08	1			0	0	0	0	NA	152458	2020-12-23 10:21:13	19.0502
ZY0645	Male	61	2020-11-27 15:54:03	2020-12-05 09:19:00	1	4	0	A	0	NA	NA			NA	NA	NA	0	NA	142566	2020-12-25 10:47:00	21.0611
ZY0632	Male	58	2020-11-20 11:15:52	2020-12-05 13:35:00	1	4	0	O	0	NA	NA			NA	NA	NA	0	NA	275669	2020-12-30 11:14:39	25.9025
ZY0629	Female	58	2020-11-19 08:35:45	2020-12-05 15:30:00	1	4	0	A	0	NA	NA			NA	NA	NA	0	NA	128754	2020-12-16 10:49:13	11.805
ZY0658	Male	52	2020-12-03 18:50:06	2020-12-07 09:51:00	1	4	0	B	0	NA	NA			NA	NA	NA	0	NA		2020-12-20 11:38:11	14.0744
ZY0639	Male	59	2020-11-25 13:09:20	2020-12-07 15:13:00	1	4	0	A	0	NA	NA			NA	NA	NA	0	NA	162876	2020-12-21 10:17:23	14.7947
ZY0646	Female	66	2020-11-30 14:39:21	2020-12-07 15:55:00	1	4	0	A	0	NA	NA			NA	NA	NA	0	NA	180251	2020-12-30 16:21:13	24.0182
ZY0652	Male	53	2020-12-02 15:34:31	2020-12-08 09:20:00	1	4	0	O	1	2020-12-11	1	Klebsiella pneumoniae（MDR）		1	0	0	0	NA	116603	2020-12-24 10:23:25	17.044
ZY0661	Male	61	2020-12-04 14:49:28	2020-12-08 13:20:00	1	4	0	B	1	2020-12-09	1	Haemophilus influenzae（S）		0	0	0	0	NA	118461	2020-12-22 10:28:38	14.881
ZY3991	Male	69	2020-11-24 14:39:35	2020-12-09 09:09:00	1	4	0	AB	1	2020-12-12	1	Klebsiella pneumoniae (S)		0	0	0	0	NA	206010	2021-01-02 10:11:21	25.0433
ZY0620	Male	67	2020-11-12 14:47:25	2020-12-09 09:10:00	1	4	0	A	1	2020-12-17	2	Acinetobacter baumannii（MDR）	CRAB	1	0	1	1	20	260270	2021-01-05 12:09:45	28.1248
ZY0640	Female	68	2020-11-26 14:08:53	2020-12-09 12:30:00	1	4	0	AB	0	NA	NA			NA	NA	NA	0	NA	163321	2020-12-19 10:58:45	10.9366
ZY0619	Male	68	2020-11-12 14:38:51	2020-12-09 14:00:00	1	4	0	A	0	NA	NA			NA	NA	NA	0	NA	133579	2020-12-21 10:53:00	12.8701
ZY0648	Male	50	2020-12-01 09:16:06	2020-12-09 14:12:00	1	4	0	O	0	NA	NA			NA	NA	NA	0	NA	149946	2020-12-25 10:34:24	16.8489
ZY0660	Female	57	2020-12-04 14:45:14	2020-12-10 08:00:00	1	4	0	A	0	NA	NA			NA	NA	NA	0	NA	114175	2020-12-25 11:16:29	16.1364
ZY0642	Male	56	2020-11-26 23:24:18	2020-12-10 08:00:00	1	4	0	AB	0	NA	NA			NA	NA	NA	0	NA	119749	2020-12-22 10:33:27	13.1066
ZY4039	Male	65	2020-11-11 16:17:42	2020-12-10 08:00:00	1	4	0	B	1	2020-12-10	1	Acinetobacter baumannii（MDR）		1	0	0	0	NA	208003	2020-12-30 10:19:03	21.0966
ZY0650	Male	51	2020-12-02 11:54:06	2020-12-10 08:00:00	1	4	0	A	0	NA	NA			NA	NA	NA	0	NA	139000	2020-12-19 09:16:48	10.0533
ZY0641	Female	64	2020-11-26 15:27:08	2020-12-11 08:00:00	1	4	0	O	0	NA	NA			NA	NA	NA	0	NA	165816	2020-12-30 10:18:47	20.0964
ZY0653	Male	58	2020-12-03 09:22:12	2020-12-12 08:00:00	1	4	0	O	0	NA	NA			NA	NA	NA	0	NA	148522	2020-12-26 11:09:17	15.1314
ZY0656	Male	66	2020-12-03 12:26:45	2020-12-14 08:00:00	1	4	0	B	0	NA	NA			NA	NA	NA	0	NA	195238	2020-12-24 11:19:40	11.1387
ZY0662	Female	71	2020-12-04 15:46:14	2020-12-14 08:00:00	1	4	0	A	1	2020-12-16	1			0	0	0	0	NA	221637	2020-12-22 16:25:13	9.35084
ZY4419	Male	54	2020-12-03 18:37:01	2020-12-14 12:50:00	1	4	0	O	0	NA	NA			NA	NA	NA	0	NA	147337	2020-12-24 14:56:28	11.0878
ZY0651	Male	57	2020-12-02 15:01:08	2020-12-14 13:40:00	1	4	0	B	0	NA	NA			NA	NA	NA	0	NA	142947	2020-12-25 11:23:35	11.9053
ZY0659	Female	73	2020-12-03 19:28:40	2020-12-15 08:00:00	1	4	0	AB	0	NA	NA			NA	NA	NA	0	NA	114585	2020-12-28 10:59:46	14.1248
ZY0665	Male	65	2020-12-07 10:58:22	2020-12-15 12:20:00	1	4	0	O	0	NA	NA			NA	NA	NA	0	NA	154308	2020-12-28 10:40:10	13.9307
ZY0671	Male	56	2020-12-09 16:01:53	2020-12-15 14:30:00	1	4	0	O	0	NA	NA			NA	NA	NA	0	NA	127511	2020-12-27 11:14:00	12.8639
ZY0654	Male	53	2020-12-03 10:16:51	2020-12-16 08:00:00	1	4	0	B	0	NA	NA			NA	NA	NA	0	NA	149800	2021-01-04 10:25:33	20.1011
ZY0643	Male	57	2020-11-27 08:37:20	2020-12-16 08:00:00	1	4	0	A	0	NA	NA			NA	NA	NA	0	NA	158134	2020-12-24 15:06:40	9.2963
ZY0644	Male	67	2020-11-27 11:52:06	2020-12-16 09:00:00	1	4	0	O	0	NA	NA			NA	NA	NA	0	NA	144226	2020-12-27 10:08:01	12.0472
ZY0673	Male	46	2020-12-11 15:30:12	2020-12-16 11:10:00	1	4	0	B	0	NA	NA			NA	NA	NA	0	NA	151855	2020-12-28 10:35:46	12.9762
ZY0672	Male	58	2020-12-11 02:23:56	2020-12-17 08:00:00	1	4	0	A	0	NA	NA			NA	NA	NA	0	NA	136238	2020-12-30 15:58:57	14.3326
ZY0682	Male	71	2020-12-15 11:27:27	2020-12-17 08:00:00	1	4	1	B	1	2020-12-20	1	Pseudomonas aeruginosa（MDR）	CRPA	1	0	0	0	NA	164189	2020-12-29 10:13:05	13.0924
ZY0647	Male	54	2020-11-30 17:01:16	2020-12-17 14:30:00	1	4	0	O	0	NA	NA			NA	NA	NA	0	NA	151870	2020-12-28 10:35:29	11.8371
ZY0666	Male	40	2020-12-07 12:39:37	2020-12-18 08:00:00	1	4	0	O	1	2020-12-19	1			0	0	0	0	NA	210349	2021-01-18 13:16:04	32.2195
ZY4042	Male	65	2020-12-07 10:52:03	2020-12-18 16:00:00	1	4	0	B	0	NA	NA			NA	NA	NA	0	NA	117470	2020-12-29 10:12:42	11.7588
ZY0657	Male	52	2020-12-03 16:45:17	2020-12-19 08:00:00	1	4	0	B	0	NA	NA			NA	NA	NA	0	NA	132900	2020-12-29 11:08:52	11.1312
ZY0669	Female	54	2020-12-08 09:55:12	2020-12-21 08:00:00	1	4	0	A	0	NA	NA			NA	NA	NA	0	NA	157696	2020-12-31 10:48:52	11.1173
ZY0683	Female	64	2020-12-15 16:00:05	2020-12-21 08:00:00	1	4	0	B	0	NA	NA			NA	NA	NA	0	NA	163582	2020-12-29 10:12:34	9.09206
ZY0677	Male	51	2020-12-13 10:22:32	2020-12-21 11:10:00	1	4	0	AB	0	NA	NA			NA	NA	NA	0	NA	131159	2020-12-31 09:42:22	10.9391
ZY4045	Female	58	2020-12-07 11:13:25	2020-12-21 12:00:00	1	4	0	O	0	NA	NA			NA	NA	NA	0	NA		2020-12-29 17:12:55	9.2173
ZY0685	Male	59	2020-12-16 08:46:12	2020-12-21 14:00:00	1	4	0	AB	0	NA	NA			NA	NA	NA	0	NA	132608	2020-12-31 10:00:50	10.8339
ZY0674	Female	42	2020-12-11 16:56:55	2020-12-22 08:00:00	1	4	0	A	0	NA	NA			NA	NA	NA	0	NA	130781	2020-12-30 15:09:27	9.29823
ZY0668	Male	69	2020-12-07 17:06:35	2020-12-22 08:00:00	1	4	0	A	0	NA	NA			NA	NA	NA	0	NA	136016	2021-01-24 12:13:23	34.176
ZY0680	Male	50	2020-12-15 10:58:20	2020-12-22 13:20:00	1	4	0	B	1	2020-12-23	1	Klebsiella pneumoniae（MDR）		1	0	0	0	NA	118876	2020-12-30 16:13:59	9.12082
ZY0681	Male	61	2020-12-15 11:01:55	2020-12-23 08:00:00	1	4	0	B	0	NA	NA			NA	NA	NA	0	NA	117261	2020-12-30 14:49:38	8.28447
ZY3915	Female	61	2020-12-15 08:59:11	2020-12-23 08:00:00	1	4	0	O	0	NA	NA			NA	NA	NA	0	NA	119194	2020-12-30 16:04:42	8.3366
ZY0655	Female	58	2020-12-03 11:43:52	2020-12-23 11:00:00	1	4	0	A	0	NA	NA			NA	NA	NA	0	NA	136836	2020-12-31 09:51:00	8.95208
ZY0686	Male	54	2020-12-16 09:18:31	2020-12-23 13:40:00	1	4	0	A	0	NA	NA			NA	NA	NA	0	NA	125063	2021-01-03 16:06:36	12.1018
ZY0633	Male	61	2020-11-23 07:55:55	2020-12-23 14:30:00	1	4	0	A	0	NA	NA			NA	NA	NA	0	NA	159601	2020-12-30 10:34:16	7.8363
ZY0689	Male	47	2020-12-18 16:21:54	2020-12-24 10:20:00	1	4	0	AB	0	NA	NA			NA	NA	NA	0	NA	139102	2021-01-05 10:22:16	13.0016
ZY0688	Male	63	2020-12-18 13:22:24	2020-12-24 15:00:00	1	4	0	O	0	NA	NA			NA	NA	NA	0	NA	134148	2020-12-29 10:02:55	5.79369
ZY0670	Male	70	2020-12-09 14:34:52	2020-12-24 15:50:00	1	4	0	B	0	NA	NA			NA	NA	NA	0	NA	175206	2020-12-30 15:21:03	6.9799
ZY0649	Male	67	2020-12-01 14:27:32	2020-12-24 16:00:00	1	4	0	B	1	2020-12-29	2	Staphylococcus aureus (MDR)	MRSA	1	0	0	0	NA	159787	2021-01-04 10:11:25	11.7579
ZY0690	Male	62	2020-12-19 15:01:03	2020-12-25 08:00:00	1	4	0	O	0	NA	NA			NA	NA	NA	0	NA	158651	2020-12-30 14:43:48	6.28042
ZY0663	Male	52	2020-12-06 10:02:48	2020-12-25 08:00:00	1	4	0	A	0	NA	NA			NA	NA	NA	0	NA	173641	2020-12-31 09:27:13	7.06057
ZY3926	Male	53	2020-11-23 13:11:06	2020-12-26 08:00:00	1	4	0	A	0	NA	NA			NA	NA	NA	0	NA	145272	2020-12-29 14:56:56	4.28954
ZY0679	Male	41	2020-12-14 09:12:58	2020-12-26 08:00:00	1	4	0	A	0	NA	NA			NA	NA	NA	0	NA	179471	2021-01-09 10:50:07	15.1181
ZY0675	Female	58	2020-12-11 18:17:22	2020-12-26 10:30:00	1	4	0	A	0	NA	NA			NA	NA	NA	0	NA	126937	2020-12-30 11:35:29	5.04547
ZY0676	Female	67	2020-12-12 07:57:51	2020-12-26 13:00:00	1	4	0	O	0	NA	NA			NA	NA	NA	0	NA	185024	2020-12-30 11:36:11	4.94179
ZY3822	Male	63	2020-12-01 10:13:05	2020-12-28 08:00:00	1	4	0	B	1	2020-12-29	1			0	0	0	0	NA	186920	2021-01-09 12:02:57	13.1687
ZY0687	Male	57	2020-12-16 10:37:25	2020-12-28 09:00:00	1	4	0	O	0	NA	NA			NA	NA	NA	0	NA	106724	2020-12-31 09:34:00	4.02361
ZY0695	Male	48	2020-12-21 14:29:01	2020-12-29 18:00:00	1	4	0	AB	1	2020-12-30	1	Klebsiella pneumoniae (S)		0	0	0	0	NA	118046	2021-01-12 14:38:32	14.8601
ZY0667	Male	47	2020-12-07 13:07:24	2020-12-30 08:00:00	1	4	0	B	0	NA	NA			NA	NA	NA	0	NA	123062	2021-01-08 10:30:05	10.1042
ZY0691	Male	47	2020-12-19 16:38:41	2020-12-30 08:00:00	1	4	0	B	1	2021-01-01	1	Acinetobacter baumannii（MDR）	CRAB	1	0	0	1	14	150195	2021-01-13 11:10:44	15.1325
ZY0699	Male	68	2020-12-24 18:17:23	2020-12-30 09:00:00	1	4	0	A	0	NA	NA			NA	NA	NA	0	NA	142164	2021-01-16 11:33:46	18.1068
ZY0700	Female	56	2020-12-26 14:21:54	2020-12-31 08:00:00	1	4	0	A	0	NA	NA			NA	NA	NA	0	NA	163374	2021-01-16 11:42:19	17.1544
ZY0664	Male	66	2020-12-06 20:14:09	2020-12-31 08:15:00	1	4	0	B	0	NA	NA			NA	NA	NA	0	NA	184393	2021-01-18 11:18:03	19.1271
ZY4490	Female	66	2020-12-22 08:30:34	2020-12-31 11:00:00	1	4	0	A	0	NA	NA			NA	NA	NA	0	NA	171051	2021-01-04 15:14:31	5.17675
ZY0600	Male	54	2020-11-02 12:56:42	2021-01-04 15:10:00	2	1	0	B	0	NA	NA			NA	NA	NA	0	NA	238931	2021-01-25 11:11:54	21.8347
ZY0694	Female	59	2020-12-21 11:21:51	2021-01-04 15:30:00	2	1	0	B	0	NA	NA			NA	NA	NA	0	NA		2021-01-20 11:32:32	16.8351
ZY0697	Male	68	2020-12-22 16:01:18	2021-01-05 08:00:00	2	1	0	B	0	NA	NA			NA	NA	NA	0	NA	130571	2021-01-14 11:24:12	10.1418
ZY4052	Male	47	2021-01-05 16:11:15	2021-01-06 08:00:00	2	1	1	A	0	NA	NA			NA	NA	NA	0	NA	97497.9	2021-01-19 11:13:20	14.1343
ZY0704	Male	69	2020-12-31 20:46:03	2021-01-06 13:00:00	2	1	0	AB	0	NA	NA			NA	NA	NA	0	NA	148702	2021-01-18 11:15:05	12.9271
ZY0701	Female	78	2020-12-28 09:19:06	2021-01-07 08:00:00	2	1	0	AB	0	NA	NA			NA	NA	NA	0	NA	169927	2021-01-17 11:02:01	11.1264
ZY4049	Male	62	2021-01-04 09:45:01	2021-01-07 13:10:00	2	1	1	O	1	2021-02-04 09:08:48	2	Staphylococcus aureus (MDR)	MRSA	1	0	0	0	NA	394938	2021-03-02 15:24:02	55.0931
ZY4037	Male	75	2021-01-01 08:28:04	2021-01-07 16:00:00	2	1	0	A	0	NA	NA			NA	NA	NA	0	NA		2021-01-19 10:36:49	12.7756
ZY0706	Male	61	2021-01-01 12:33:33	2021-01-08 08:00:00	2	1	0	A	0	NA	NA			NA	NA	NA	0	NA	169082	2021-01-18 10:52:12	11.1196
ZY0698	Male	47	2020-12-22 18:11:47	2021-01-08 08:00:00	2	1	0	A	0	NA	NA			NA	NA	NA	0	NA	197275	2021-01-19 15:45:06	12.323
ZY0684	Male	57	2020-12-15 15:59:36	2021-01-08 13:30:00	2	1	0	O	0	NA	NA			NA	NA	NA	0	NA	151005	2021-01-18 10:22:29	10.8698
ZY4041	Male	65	2020-12-14 19:23:23	2021-01-08 13:50:00	2	1	0	AB	0	NA	NA			NA	NA	NA	0	NA	193807	2021-01-21 10:34:30	13.8642
ZY0693	Female	64	2020-12-20 11:47:00	2021-01-08 15:00:00	2	1	0	O	0	NA	NA			NA	NA	NA	0	NA	140035	2021-01-19 10:36:59	11.8173
ZY4378	Male	57	2020-12-31 15:03:04	2021-01-08 16:56:00	2	1	0	O	0	NA	NA			NA	NA	NA	0	NA	127822	2021-01-19 15:20:46	11.9339
ZY0711	Male	67	2021-01-05 12:31:55	2021-01-11 13:50:00	2	1	0	O	0	NA	NA			NA	NA	NA	0	NA	146953	2021-01-24 10:30:08	13.8612
ZY0712	Male	43	2021-01-05 15:52:46	2021-01-12 08:00:00	2	1	0	O	0	NA	NA			NA	NA	NA	0	NA	159316	2021-01-24 11:11:04	13.1327
ZY0696	Male	61	2020-12-22 13:30:12	2021-01-12 09:00:00	2	1	0	B	0	NA	NA			NA	NA	NA	0	NA	186840	2021-01-22 11:13:11	11.0925
ZY0692	Male	56	2020-12-19 19:04:14	2021-01-13 17:10:00	2	1	0	B	0	NA	NA			NA	NA	NA	0	NA	226704	2021-02-10 10:34:19	28.7252
ZY0720	Female	73	2021-01-07 16:06:41	2021-01-14 08:00:00	2	1	0	A	0	NA	NA			NA	NA	NA	0	NA	142857	2021-01-30 11:25:03	17.1424
ZY0721	Female	55	2021-01-07 19:53:23	2021-01-14 08:00:00	2	1	0	O	1	2021-01-22	2			0	0	0	0	NA	161722	2021-01-29 12:02:33	16.1684
ZY0714	Male	60	2021-01-05 19:41:11	2021-01-14 08:00:00	2	1	0	A	0	NA	NA			NA	NA	NA	0	NA	163111	2021-01-22 11:51:11	9.16054
ZY0678	Male	68	2020-12-14 08:54:16	2021-01-14 08:00:00	2	1	0	O	0	NA	NA			NA	NA	NA	0	NA	180943	2021-02-02 10:27:50	20.1027
ZY0716	Male	63	2021-01-07 08:31:02	2021-01-15 08:00:00	2	1	0	B	0	NA	NA			NA	NA	NA	0	NA	106333	2021-01-26 11:00:33	12.1254
ZY0717	Male	67	2021-01-07 08:49:49	2021-01-15 08:00:00	2	1	0	B	0	NA	NA			NA	NA	NA	0	NA	114313	2021-01-28 10:50:57	14.1187
ZY0709	Female	45	2021-01-04 10:54:56	2021-01-16 08:00:00	2	1	0	A	0	NA	NA			NA	NA	NA	0	NA	128521	2021-02-01 11:35:03	17.1493
ZY0723	Female	64	2021-01-10 12:15:44	2021-01-16 08:00:00	2	1	0	A	0	NA	NA			NA	NA	NA	0	NA	150001	2021-01-29 11:29:23	14.1454
ZY0710	Male	69	2021-01-05 09:01:18	2021-01-18 08:00:00	2	1	0	B	1	2021-01-26	2	Haemophilus influenzae（MDR）		1	0	0	0	NA	168725	2021-01-30 10:05:45	13.0873
ZY0740	Male	40	2021-01-14 18:54:16	2021-01-18 14:40:00	2	1	0	A	0	NA	NA			NA	NA	NA	0	NA	153120	2021-02-08 11:32:09	21.8695
ZY0729	Female	64	2021-01-12 15:24:38	2021-01-18 16:00:00	2	1	0	A	0	NA	NA			NA	NA	NA	0	NA	118470	2021-01-29 11:27:53	11.811
ZY0742	Female	68	2021-01-15 09:17:22	2021-01-19 08:00:00	2	1	0	B	0	NA	NA			NA	NA	NA	0	NA	152516	2021-02-07 11:35:27	20.1496
ZY1199	Male	83	2021-01-09 16:57:40	2021-01-19 13:40:00	2	1	0	A	1	2021-01-20	1			0	0	0	1	32	414808	2021-02-22 11:26:37	34.9074
ZY0713	Male	72	2021-01-05 16:41:32	2021-01-19 15:00:00	2	1	0	A	0	NA	NA			NA	NA	NA	0	NA	136237	2021-01-27 11:03:03	8.83545
ZY4030	Male	51		2021-01-20 08:00:00	2	1	0	AB	1	2021-01-24	2	Streptococcus pneumoniae（S）		0	0	0	0	NA	256487	2021-01-29 12:44:21	10.1975
ZY4557	Female	64	2020-12-26 17:13:23	2021-01-20 09:00:00	2	1	0	B	1	2021-01-22	1			0	0	0	0	NA	292982	2021-01-28 14:53:25	9.24543
ZY0707	Male	60	2021-01-01 19:46:45	2021-01-21 08:00:00	2	1	0	AB	0	NA	NA			NA	NA	NA	0	NA	182910	2021-02-17 11:55:51	28.1638
ZY0747	Female	67	2021-01-16 15:55:57	2021-01-21 12:20:00	2	1	0	A	0	NA	NA			NA	NA	NA	0	NA	122996	2021-02-04 10:59:21	14.944
ZY4007	Male	64	2021-01-12 15:26:10	2021-01-22 08:00:00	2	1	0	O	0	NA	NA			NA	NA	NA	0	NA	111575	2021-02-05 09:14:35	15.0518
ZY0735	Male	62	2021-01-14 09:20:20	2021-01-22 08:00:00	2	1	0	O	0	NA	NA			NA	NA	NA	0	NA	164365	2021-01-30 11:04:46	9.12831
ZY0744	Male	65	2021-01-15 11:38:17	2021-01-22 09:00:00	2	1	0	B	0	NA	NA			NA	NA	NA	0	NA	195874	2021-02-03 10:56:32	13.0809
ZY0724	Female	65	2021-01-10 13:05:07	2021-01-23 08:00:00	2	1	0	A	1	2021-02-01	2			0	0	0	1	6	348394	2021-02-22 14:50:06	31.2848
ZY0719	Female	66	2021-01-07 11:20:08	2021-01-24 08:00:00	2	1	0	A	0	NA	NA			NA	NA	NA	0	NA	135062	2021-02-02 10:53:51	10.1207
ZY0722	Male	56	2021-01-09 18:05:52	2021-01-25 08:00:00	2	1	0	A	0	NA	NA			NA	NA	NA	0	NA	152720	2021-02-07 10:05:29	14.0871
ZY0754	Female	68	2021-01-18 16:09:47	2021-01-25 08:00:00	2	1	0	A	0	NA	NA			NA	NA	NA	0	NA	161586	2021-02-09 10:15:26	16.0941
ZY4051	Female	64	2021-01-01 16:15:57	2021-01-25 14:45:00	2	1	0	A	0	NA	NA			NA	NA	NA	0	NA	177450	2021-02-05 11:06:30	11.8483
ZY0726	Male	64	2021-01-12 08:40:00	2021-01-25 14:50:00	2	1	0	O	0	NA	NA			NA	NA	NA	0	NA	148698	2021-02-03 10:54:34	9.8365
ZY0756	Male	74	2021-01-19 10:10:11	2021-01-26 08:00:00	2	1	0	B	0	NA	NA			NA	NA	NA	0	NA	122772	2021-02-08 10:18:34	14.0962
ZY0727	Male	58	2021-01-12 09:29:40	2021-01-26 08:00:00	2	1	0	B	0	NA	NA			NA	NA	NA	0	NA	127763	2021-02-01 12:06:12	7.17097
ZY0743	Male	65	2021-01-15 10:00:41	2021-01-26 08:00:00	2	1	0	O	0	NA	NA			NA	NA	NA	0	NA	181360	2021-02-07 11:07:42	13.1303
ZY4060	Male	70	2021-01-20 16:12:05	2021-01-26 11:00:00	2	1	0	O	0	NA	NA			NA	NA	NA	0	NA	159091	2021-02-11 09:58:08	16.957
ZY0745	Female	63	2021-01-15 15:24:13	2021-01-26 13:20:00	2	1	0	B	0	NA	NA			NA	NA	NA	0	NA	143512	2021-02-08 09:59:47	13.861
ZY0772	Female	78	2021-01-21 16:07:40	2021-01-26 13:40:00	2	1	0	O	0	NA	NA			NA	NA	NA	0	NA	104661	2021-02-05 11:29:53	10.9096
ZY0769	Male	67	2021-01-21 10:27:04	2021-01-26 15:35:00	2	1	0	AB	1	2021-02-01	2	Pseudomonas aeruginosa（MDR）	CRPA	1	0	0	0	NA	186982	2021-02-09 11:43:33	14.8393
ZY0734	Male	69	2021-01-13 16:27:17	2021-01-26 18:00:00	2	1	0	A	0	NA	NA			NA	NA	NA	0	NA	214670	2021-02-09 10:16:28	14.6781
ZY0773	Female	75	2021-01-21 16:35:23	2021-01-27 08:00:00	2	1	0	B	0	NA	NA			NA	NA	NA	0	NA	94849.2	2021-01-30 09:17:12	4.05361
ZY0703	Female	69	2020-12-31 11:10:53	2021-01-27 08:00:00	2	1	0	A	0	NA	NA			NA	NA	NA	0	NA	144299	2021-02-05 11:26:10	10.1432
ZY0702	Male	55	2020-12-30 12:16:24	2021-01-27 09:00:00	2	1	0	A	0	NA	NA			NA	NA	NA	0	NA		2021-02-05 11:18:06	10.0959
ZY0765	Male	68	2021-01-20 15:29:25	2021-01-27 14:10:00	2	1	0	B	0	NA	NA			NA	NA	NA	0	NA	150469	2021-02-07 15:07:55	12.0402
ZY0760	Male	51	2021-01-20 09:10:16	2021-01-27 15:08:00	2	1	0	O	0	NA	NA			NA	NA	NA	0	NA	99894.1	2021-02-06 10:48:47	10.82
ZY0733	Male	74	2021-01-13 16:19:17	2021-01-28 08:00:00	2	1	0	B	0	NA	NA			NA	NA	NA	0	NA	131014	2021-02-07 11:50:41	11.1602
ZY0715	Female	70	2021-01-06 16:18:47	2021-01-28 08:00:00	2	1	0	O	0	NA	NA			NA	NA	NA	0	NA	143097	2021-02-06 10:34:35	10.1073
ZY0755	Male	64	2021-01-18 15:58:58	2021-01-28 08:00:00	2	1	0	O	0	NA	NA			NA	NA	NA	0	NA	175293	2021-02-09 08:36:33	13.0254
ZY0731	Male	68	2021-01-13 02:36:50	2021-01-28 08:00:00	2	1	0	B	0	NA	NA			NA	NA	NA	0	NA	280804	2021-02-12 15:47:33	16.3247
ZY0753	Female	77	2021-01-18 14:54:13	2021-01-28 08:00:00	2	1	0	A	0	NA	NA			NA	NA	NA	0	NA		2021-02-10 11:08:31	14.1309
ZY0705	Male	52	2020-12-31 21:21:30	2021-01-28 09:00:00	2	1	0	B	0	NA	NA			NA	NA	NA	1	7	167661	2021-02-06 08:24:14	9.97516
ZY0750	Male	48	2021-01-18 09:50:01	2021-01-28 12:00:00	2	1	0	AB	0	NA	NA			NA	NA	NA	0	NA	139687	2021-02-06 10:36:01	9.94168
ZY0778	Male	46	2021-01-23 17:15:39	2021-01-28 14:00:00	2	1	0	A	1	2021-01-31	1			0	0	0	1	9	307511	2021-02-06 14:43:05	10.0299
ZY4048	Male	66	2020-12-29 17:18:35	2021-01-28 14:30:00	2	1	0	AB	0	NA	NA			NA	NA	NA	0	NA	173698	2021-02-08 11:08:53	11.8603
ZY0771	Male	54	2021-01-21 14:37:04	2021-01-28 15:00:00	2	1	0	O	0	NA	NA			NA	NA	NA	0	NA	140954	2021-02-10 10:30:50	13.8131
ZY0759	Female	65	2021-01-20 00:43:10	2021-01-29 08:00:00	2	1	0	O	0	NA	NA			NA	NA	NA	0	NA	115836	2021-02-08 10:16:13	11.0946
ZY0737	Male	69	2021-01-14 11:48:25	2021-01-29 08:00:00	2	1	0	O	0	NA	NA			NA	NA	NA	0	NA	169633	2021-02-09 08:56:17	12.0391
ZY0790	Male	60	2021-01-27 08:45:07	2021-01-29 12:40:00	2	1	1	A	0	NA	NA			NA	NA	NA	0	NA	117403	2021-02-10 10:28:15	12.9085
ZY0777	Female	44	2021-01-23 08:20:08	2021-01-29 13:00:00	2	1	0	A	0	NA	NA			NA	NA	NA	0	NA	118743	2021-02-10 10:16:36	12.8865
ZY0708	Male	68	2021-01-04 10:20:22	2021-01-29 17:10:00	2	1	0	A	0	NA	NA			NA	NA	NA	0	NA	162174	2021-02-08 09:58:57	10.7007
ZY0786	Male	58	2021-01-26 13:20:35	2021-01-29 18:00:00	2	1	1	A	0	NA	NA			NA	NA	NA	0	NA	168954	2021-02-08 11:01:13	10.7092
ZY0758	Male	62	2021-01-20 00:40:49	2021-01-30 08:00:00	2	1	0	O	0	NA	NA			NA	NA	NA	0	NA	168642	2021-02-17 09:43:30	19.0719
ZY3842	Male	63	2021-01-18 11:59:35	2021-01-30 08:00:00	2	1	0	B	0	NA	NA			NA	NA	NA	0	NA	168677	2021-02-10 10:32:35	12.106
ZY0763	Male	67	2021-01-20 14:30:21	2021-01-30 09:00:00	2	1	0	A	0	NA	NA			NA	NA	NA	0	NA	183292	2021-02-12 10:29:39	14.0623
ZY0738	Male	67	2021-01-14 12:19:47	2021-01-30 12:40:00	2	1	0	B	0	NA	NA			NA	NA	NA	0	NA	139951	2021-02-08 09:59:17	9.88839
ZY0751	Female	68	2021-01-18 10:41:51	2021-01-30 12:40:00	2	1	0	O	1	2021-02-02	1			0	0	0	0	NA	191911	2021-02-18 10:02:48	19.8908
ZY0732	Male	58	2021-01-13 15:56:02	2021-01-30 13:00:00	2	1	0	O	0	NA	NA			NA	NA	NA	0	NA	133995	2021-02-09 10:25:16	10.8925
ZY0736	Male	51	2021-01-14 10:38:12	2021-01-30 13:00:00	2	1	0	B	0	NA	NA			NA	NA	NA	0	NA	160082	2021-02-17 09:43:36	18.8636
ZY0768	Female	72	2021-01-21 02:04:32	2021-01-31 08:00:00	2	1	0	O	0	NA	NA			NA	NA	NA	0	NA	176088	2021-02-10 11:08:19	11.1308
ZY0757	Male	58	2021-01-19 12:43:46	2021-01-31 09:00:00	2	1	0	A	0	NA	NA			NA	NA	NA	0	NA	182112	2021-02-09 10:48:47	10.0755
ZY0770	Female	53	2021-01-21 11:14:00	2021-02-01 08:00:00	2	1	0	A	1	2021-02-07	2	Klebsiella aerogenes（S）		0	0	1	1	10	224766	2021-02-22 10:21:08	22.098
ZY0780	Male	69	2021-01-24 19:30:14	2021-02-01 08:00:00	2	1	0	A	0	NA	NA			NA	NA	NA	0	NA	149488	2021-02-09 10:46:24	9.11556
ZY0718	Male	51	2021-01-07 09:50:15	2021-02-01 10:40:00	2	1	0	A	0	NA	NA			NA	NA	NA	0	NA	170020	2021-02-22 10:21:23	21.9871
ZY0791	Male	48	2021-01-27 09:39:32	2021-02-01 14:00:00	2	1	0	AB	0	NA	NA			NA	NA	NA	0	NA	150401	2021-02-11 10:13:49	10.8429
ZY0787	Female	70	2021-01-26 14:52:26	2021-02-01 15:24:00	2	1	0	B	0	NA	NA			NA	NA	NA	0	NA	182483	2021-02-09 10:49:26	8.80933
ZY0739	Male	64	2021-01-14 15:35:56	2021-02-02 08:00:00	2	1	0	B	0	NA	NA			NA	NA	NA	0	NA	135122	2021-02-08 09:59:36	7.08306
ZY0762	Female	65	2021-01-20 13:42:03	2021-02-02 08:00:00	2	1	0	B	0	NA	NA			NA	NA	NA	0	NA	161079	2021-02-14 09:08:07	13.0473
ZY0761	Male	71	2021-01-20 13:16:49	2021-02-02 08:00:00	2	1	0	B	0	NA	NA			NA	NA	NA	0	NA	216301	2021-02-14 11:07:15	13.13
ZY0785	Male	48	2021-01-25 19:03:52	2021-02-02 12:20:00	2	1	0	O	1	2021-02-08	2			0	0	0	0	NA	109288	2021-02-14 09:58:19	12.9016
ZY0782	Male	65	2021-01-25 10:34:30	2021-02-02 13:00:00	2	1	0	AB	0	NA	NA			NA	NA	NA	0	NA	128853	2021-02-10 10:53:20	8.91204
ZY0792	Female	64	2021-01-27 20:05:31	2021-02-02 14:00:00	2	1	0	O	0	NA	NA			NA	NA	NA	0	NA	139570	2021-02-10 09:35:51	8.81656
ZY3932	Male	59	2021-01-14 18:07:04	2021-02-02 14:10:00	2	1	0	A	0	NA	NA			NA	NA	NA	0	NA	143583	2021-02-10 10:38:07	8.85286
ZY0789	Male	53	2021-01-26 16:04:28	2021-02-02 16:10:00	2	1	0	O	0	NA	NA			NA	NA	NA	0	NA	110740	2021-02-12 10:42:13	10.7724
ZY0775	Male	77	2021-01-21 18:17:38	2021-02-02 18:40:00	2	1	0	B	0	NA	NA			NA	NA	NA	0	NA	136568	2021-02-15 09:55:01	13.6354
ZY4547	Female	41	2021-01-14 08:41:40	2021-02-03 08:00:00	2	1	0	O	1	2021-02-18	2			0	0	0	0	NA	156135	2021-02-19 10:14:53	17.0937
ZY0774	Male	76	2021-01-21 16:44:21	2021-02-03 08:00:00	2	1	0	B	0	NA	NA			NA	NA	NA	0	NA	189489	2021-02-16 11:14:20	14.135
ZY0749	Male	69	2021-01-17 15:38:25	2021-02-03 08:00:00	2	1	0	A	0	NA	NA			NA	NA	NA	0	NA	190932	2021-02-18 09:56:50	16.0811
ZY0803	Male	63	2021-01-30 12:02:22	2021-02-03 09:00:00	2	1	0	A	0	NA	NA			NA	NA	NA	0	NA	178795	2021-02-19 13:34:24	17.1906
ZY3809	Female	62	2021-01-18 15:28:24	2021-02-03 10:00:00	2	1	0	A	0	NA	NA			NA	NA	NA	0	NA	132703	2021-02-11 11:38:07	9.06814
ZY0779	Male	56	2021-01-24 13:48:51	2021-02-03 13:30:00	2	1	0	B	1	2021-02-09	2	Klebsiella pneumoniae（MDR）	CRE	1	0	0	1	28	273553	2021-03-06 12:06:55	31.9423
ZY0800	Male	63	2021-01-29 21:34:43	2021-02-03 14:00:00	2	1	0	O	0	NA	NA			NA	NA	NA	0	NA	115256	2021-02-18 09:53:08	15.8286
ZY0728	Male	68	2021-01-12 14:24:18	2021-02-03 16:00:00	2	1	0	O	0	NA	NA			NA	NA	NA	0	NA	157307	2021-02-14 11:17:58	11.8041
ZY3864	Male	67	2021-01-21 15:11:01	2021-02-03 16:00:00	2	1	0	A	0	NA	NA			NA	NA	NA	0	NA	167456	2021-02-10 11:13:59	7.80138
ZY4065	Male	54	2021-01-29 10:13:41	2021-02-03 18:30:00	2	1	0	B	0	NA	NA			NA	NA	NA	0	NA	127378	2021-02-10 10:25:49	7.66376
ZY0814	Male	63	2021-02-01 16:48:41	2021-02-04 08:00:00	2	1	1	O	0	NA	NA			NA	NA	NA	0	NA	114623	2021-02-13 09:55:57	10.0805
ZY0776	Male	73	2021-01-22 09:00:45	2021-02-04 08:00:00	2	1	0	AB	0	NA	NA			NA	NA	NA	0	NA	148550	2021-02-15 11:08:47	12.1311
ZY0784	Female	65	2021-01-25 11:43:01	2021-02-04 08:00:00	2	1	0	O	0	NA	NA			NA	NA	NA	0	NA	177029	2021-02-14 11:07:09	11.13
ZY0748	Male	71	2021-01-17 10:11:23	2021-02-04 08:32:00	2	1	0	B	0	NA	NA			NA	NA	NA	0	NA	145855	2021-02-11 10:05:36	8.065
ZY4063	Male	49	2021-01-30 15:34:34	2021-02-04 09:00:00	2	1	0	A	0	NA	NA			NA	NA	NA	0	NA	162999	2021-02-14 11:07:21	11.0884
ZY4509	Male	57	2021-01-13 13:40:11	2021-02-04 14:00:00	2	1	0	B	0	NA	NA			NA	NA	NA	0	NA	135493	2021-02-13 09:20:58	9.80623
ZY0752	Male	57	2021-01-18 11:18:44	2021-02-05 08:00:00	2	1	0	A	0	NA	NA			NA	NA	NA	0	NA	123998	2021-02-18 09:49:44	14.0762
ZY0764	Male	49	2021-01-20 15:18:12	2021-02-05 08:00:00	2	1	0	A	0	NA	NA			NA	NA	NA	0	NA	146927	2021-02-16 10:16:20	12.0947
ZY0788	Male	66	2021-01-26 15:09:29	2021-02-05 08:00:00	2	1	0	O	0	NA	NA			NA	NA	NA	0	NA	210348	2021-02-12 15:51:07	8.32716
ZY0802	Male	55	2021-01-30 07:50:56	2021-02-05 08:00:00	2	1	0	A	1	2021-02-08	1	Klebsiella pneumoniae（MDR）		1	0	0	0	NA	137252	2021-02-16 11:05:26	12.1288
ZY0807	Female	50	2021-01-31 11:15:56	2021-02-05 10:00:00	2	1	0	B	0	NA	NA			NA	NA	NA	0	NA	125075	2021-02-15 09:53:02	10.9952
ZY0797	Male	59	2021-01-29 16:10:34	2021-02-05 12:30:00	2	1	0	A	0	NA	NA			NA	NA	NA	0	NA	119291	2021-02-17 10:02:10	12.8973
ZY3856	Female	67	2021-01-22 09:38:51	2021-02-05 15:00:00	2	1	0	A	1	2021-02-14	2	Staphylococcus aureus (MDR)	MRSA	1	0	0	0	NA	143932	2021-02-17 09:42:41	12.7796
ZY4059	Female	62	2021-01-28 16:52:18	2021-02-05 17:30:00	2	1	0	AB	0	NA	NA			NA	NA	NA	0	NA		2021-03-08 10:20:50	31.702
ZY0798	Female	65	2021-01-29 16:46:45	2021-02-06 08:00:00	2	1	0	O	1	2021-02-10	2			0	0	0	0	NA	145740	2021-02-16 10:11:55	11.0916
ZY4066	Male	61	2021-01-30 16:50:09	2021-02-06 08:00:00	2	1	0	O	0	NA	NA			NA	NA	NA	0	NA	166007	2021-02-20 11:04:52	15.1284
ZY0746	Male	79	2021-01-15 18:29:13	2021-02-06 08:00:00	2	1	0	O	0	NA	NA			NA	NA	NA	0	NA	256419	2021-02-24 11:09:55	19.1319
ZY0817	Male	69	2021-02-02 14:56:45	2021-02-06 09:00:00	2	1	0	O	0	NA	NA			NA	NA	NA	0	NA	229167	2021-02-24 11:12:15	19.0918
ZY0801	Male	70	2021-01-29 20:47:10	2021-02-06 12:20:00	2	1	0	O	0	NA	NA			NA	NA	NA	0	NA	142815	2021-02-15 09:51:19	9.89675
ZY0810	Female	64	2021-02-01 13:14:49	2021-02-06 13:40:00	2	1	0	B	0	NA	NA			NA	NA	NA	0	NA	135536	2021-02-18 10:09:43	12.854
ZY0805	Female	67	2021-01-31 08:46:48	2021-02-07 08:00:00	2	1	0	A	0	NA	NA			NA	NA	NA	0	NA	206377	2021-02-22 11:04:07	16.1279
ZY0815	Male	52	2021-02-02 08:55:46	2021-02-08 08:16:00	2	1	0	A	0	NA	NA			NA	NA	NA	0	NA	204160	2021-02-19 11:09:10	12.1203
ZY0820	Female	46	2021-02-03 14:08:11	2021-02-08 15:00:00	2	1	0	O	0	NA	NA			NA	NA	NA	0	NA	112860	2021-02-18 10:00:27	10.792
ZY0796	Male	66	2021-01-28 19:18:00	2021-02-09 08:00:00	2	1	0	O	0	NA	NA			NA	NA	NA	0	NA	113314	2021-02-20 10:17:08	12.0952
ZY0825	Male	54	2021-02-05 13:06:46	2021-02-09 08:00:00	2	1	0	A	0	NA	NA			NA	NA	NA	0	NA	126745	2021-02-18 10:09:59	10.0903
ZY0818	Female	63	2021-02-02 22:10:06	2021-02-09 08:00:00	2	1	0	O	0	NA	NA			NA	NA	NA	0	NA	168235	2021-02-25 12:13:06	17.1758
ZY0809	Male	55	2021-02-01 09:30:54	2021-02-09 08:21:00	2	1	0	O	0	NA	NA			NA	NA	NA	0	NA	147793	2021-02-22 17:00:26	14.3607
ZY0822	Female	65	2021-02-04 09:14:01	2021-02-09 12:00:00	2	1	0	O	0	NA	NA			NA	NA	NA	0	NA	126468	2021-02-25 10:50:52	16.952
ZY0821	Male	62	2021-02-03 19:39:11	2021-02-09 12:30:00	2	1	0	A	0	NA	NA			NA	NA	NA	0	NA	140968	2021-02-19 11:53:54	10.9749
ZY0827	Male	71	2021-02-05 15:12:23	2021-02-09 13:00:00	2	1	0	A	0	NA	NA			NA	NA	NA	0	NA	157792	2021-02-23 10:30:25	14.8961
ZY0804	Male	58	2021-01-30 17:06:52	2021-02-09 13:00:00	2	1	0	B	1	2021-02-13	1	Pseudomonas aeruginosa（MDR）	CRPA	1	0	0	0	NA	148745	2021-02-19 11:51:02	10.9521
ZY4047	Female	69	2021-01-12 16:42:24	2021-02-15 08:00:00	2	1	0	A	0	NA	NA			NA	NA	NA	0	NA	193829	2021-02-23 11:50:59	9.16041
ZY0730	Male	54	2021-01-12 16:11:19	2021-02-16 08:00:00	2	1	0	O	0	NA	NA			NA	NA	NA	0	NA	169085	2021-02-27 11:15:44	12.1359
ZY0767	Male	51	2021-01-20 16:51:07	2021-02-16 09:36:00	2	1	0	AB	0	NA	NA			NA	NA	NA	0	NA		2021-03-02 11:05:35	15.0622
ZY2645	Female	57	2021-02-02 09:56:26	2021-02-17 07:30:00	2	1	0	B	1	2021-02-21	2	Acinetobacter baumannii（MDR）	CRAB	1	1	0	0	NA	153655	2021-02-27 09:52:58	11.0993
ZY0831	Male	67	2021-02-09 09:11:22	2021-02-17 08:00:00	2	1	0	B	0	NA	NA			NA	NA	NA	0	NA	114523	2021-02-23 14:49:15	7.2842
ZY0812	Female	62	2021-02-01 15:55:38	2021-02-17 08:00:00	2	1	0	B	0	NA	NA			NA	NA	NA	0	NA	155698	2021-02-28 10:30:50	12.1047
ZY0766	Male	51	2021-01-20 16:51:07	2021-02-17 08:00:00	2	1	0	AB	0	NA	NA			NA	NA	NA	0	NA	224462	2021-03-02 11:05:35	14.1289
ZY0816	Male	58	2021-02-02 12:42:05	2021-02-17 12:50:00	2	1	0	O	0	NA	NA			NA	NA	NA	0	NA	177524	2021-03-09 10:24:21	20.8989
ZY0811	Female	55	2021-02-01 13:39:17	2021-02-17 13:00:00	2	1	0	A	0	NA	NA			NA	NA	NA	0	NA	134922	2021-02-24 10:20:56	7.88954
ZY4067	Male	66	2021-02-15 10:38:14	2021-02-18 08:00:00	2	1	1	A	1	2021-02-19	1	Burkholderia cepacia（MDR）、Acinetobacter baumannii（MDR）	CRAB	1	1	1	1	5	306276	2021-02-22 10:00:29	5.08367
ZY0830	Male	72	2021-02-07 20:04:03	2021-02-18 08:00:00	2	1	0	B	1	2021-02-19	1	Staphylococcus aureus (MDR)		1	0	0	0	NA	141454	2021-02-28 12:02:33	11.1684
ZY0799	Female	57	2021-01-29 18:04:34	2021-02-18 08:00:00	2	1	0	A	0	NA	NA			NA	NA	NA	0	NA	181743	2021-02-27 11:07:54	10.1305
ZY0781	Male	63	2021-01-25 09:28:26	2021-02-18 13:25:00	2	1	0	O	1	2021-02-23	2	Klebsiella pneumoniae (S)		0	0	0	0	NA	156488	2021-03-02 10:03:39	12.8602
ZY0808	Male	79	2021-01-31 19:20:52	2021-02-19 08:00:00	2	1	0	B	0	NA	NA			NA	NA	NA	0	NA	194958	2021-03-05 10:40:08	15.1112
ZY3989	Male	64	2021-02-02 14:30:35	2021-02-19 08:00:00	2	1	0	B	1	2021-02-20	1	Klebsiella pneumoniae (S)		0	0	0	0	NA	148712	2021-02-26 11:00:40	8.12546
ZY0836	Female	66	2021-02-15 08:04:52	2021-02-19 13:00:00	2	1	0	O	0	NA	NA			NA	NA	NA	0	NA	141844	2021-03-05 12:01:35	14.9594
ZY0824	Female	63	2021-02-04 13:18:26	2021-02-19 13:30:00	2	1	0	B	0	NA	NA			NA	NA	NA	0	NA	171464	2021-03-04 10:26:58	13.8729
ZY0829	Female	65	2021-02-07 15:53:25	2021-02-19 15:30:00	2	1	0	AB	0	NA	NA			NA	NA	NA	0	NA	139220	2021-03-09 10:37:30	18.7969
ZY0806	Male	54	2021-01-31 10:22:24	2021-02-20 08:00:00	2	1	0	B	0	NA	NA			NA	NA	NA	0	NA	163125	2021-03-04 10:36:36	13.1087
ZY0813	Male	65	2021-02-01 16:46:16	2021-02-20 09:00:00	2	1	0	B	0	NA	NA			NA	NA	NA	0	NA	173215	2021-03-01 11:15:47	10.0943
ZY0828	Male	72	2021-02-06 04:36:04	2021-02-20 10:00:00	2	1	0	AB	0	NA	NA			NA	NA	NA	0	NA	253403	2021-03-02 11:06:20	11.0461
ZY0826	Male	65	2021-02-05 14:49:22	2021-02-20 14:50:00	2	1	0	O	0	NA	NA			NA	NA	NA	0	NA	145663	2021-03-03 10:21:22	11.8134
ZY0838	Male	54	2021-02-16 10:41:10	2021-02-22 08:10:00	2	1	0	A	0	NA	NA			NA	NA	NA	0	NA	180186	2021-03-04 11:39:12	11.1453
ZY3883	Female	52	2021-01-13 14:35:59	2021-02-22 09:00:00	2	1	0	B	1	2021-02-24	1			0	0	0	0	NA	180976	2021-03-10 11:19:54	17.0972
ZY0835	Female	65	2021-02-14 16:09:03	2021-02-22 12:45:00	2	1	0	A	0	NA	NA			NA	NA	NA	0	NA	120511	2021-03-02 11:11:28	8.93505
ZY0833	Female	52	2021-02-11 16:19:55	2021-02-22 13:15:00	2	1	0	A	0	NA	NA			NA	NA	NA	0	NA	189186	2021-03-16 11:23:08	22.9223
ZY0823	Female	74	2021-02-04 11:57:39	2021-02-22 16:30:00	2	1	0	B	0	NA	NA			NA	NA	NA	0	NA	222653	2021-03-20 09:18:56	26.7006
ZY0844	Female	56	2021-02-17 17:40:21	2021-02-23 12:30:00	2	1	0	A	0	NA	NA			NA	NA	NA	0	NA	136319	2021-03-08 11:02:42	13.9394
ZY0839	Male	48	2021-02-16 14:04:05	2021-02-23 16:00:00	2	1	0	A	0	NA	NA			NA	NA	NA	0	NA	128033	2021-03-08 11:00:04	13.7917
ZY0846	Male	49	2021-02-18 14:59:17	2021-02-23 17:30:00	2	1	0	A	0	NA	NA			NA	NA	NA	0	NA	133886	2021-03-09 11:03:56	14.7319
ZY3928	Female	69	2021-02-06 15:47:31	2021-02-24 08:00:00	2	1	0	B	0	NA	NA			NA	NA	NA	0	NA	149989	2021-03-06 10:33:51	11.1068
ZY0861	Female	57	2021-02-19 20:43:07	2021-02-24 08:00:00	2	1	0	A	0	NA	NA			NA	NA	NA	0	NA	155280	2021-03-09 10:33:02	14.1063
ZY0855	Male	59	2021-02-19 15:11:33	2021-02-24 13:40:00	2	1	0	B	0	NA	NA			NA	NA	NA	0	NA	160456	2021-03-08 10:15:06	12.8577
ZY3800	Male	60	2021-01-28 17:10:00	2021-02-24 14:00:00	2	1	0	B	0	NA	NA			NA	NA	NA	0	NA		2021-03-05 14:58:48	10.0408
ZY0852	Male	74	2021-02-19 09:26:22	2021-02-24 15:30:00	2	1	0	O	0	NA	NA			NA	NA	NA	0	NA	127521	2021-03-09 10:50:03	13.8056
ZY0837	Female	59	2021-02-15 10:51:03	2021-02-24 19:50:00	2	1	0	B	0	NA	NA			NA	NA	NA	0	NA	118012	2021-03-06 10:34:22	10.6141
ZY0866	Female	59	2021-02-20 14:46:43	2021-02-25 08:00:00	2	1	0	B	0	NA	NA			NA	NA	NA	0	NA	153557	2021-03-03 15:32:32	7.31426
ZY4068	Male	68	2021-02-18 11:28:56	2021-02-25 08:00:00	2	1	0	O	0	NA	NA			NA	NA	NA	0	NA	162796	2021-03-12 14:39:39	16.2775
ZY3868	Female	66	2021-02-18 22:18:52	2021-02-25 14:10:00	2	1	0	B	0	NA	NA			NA	NA	NA	0	NA	150035	2021-03-09 10:59:06	12.8674
ZY3952	Male	74	2021-02-08 16:21:46	2021-02-26 08:00:00	2	1	0	B	0	NA	NA			NA	NA	NA	0	NA	182039	2021-03-01 09:52:41	4.07825
ZY0847	Male	54	2021-02-18 15:41:05	2021-02-26 13:00:00	2	1	0	B	0	NA	NA			NA	NA	NA	0	NA	126138	2021-03-11 11:15:22	13.9273
ZY0843	Female	70	2021-02-17 16:29:35	2021-02-26 17:20:00	2	1	0	B	0	NA	NA			NA	NA	NA	0	NA	159654	2021-03-10 10:56:24	12.7336
ZY0853	Female	60	2021-02-19 10:17:48	2021-02-27 08:00:00	2	1	0	B	0	NA	NA			NA	NA	NA	0	NA	107564	2021-03-07 11:58:08	9.16537
ZY0850	Female	64	2021-02-19 08:58:48	2021-02-27 08:00:00	2	1	0	B	0	NA	NA			NA	NA	NA	0	NA	150627	2021-03-08 11:14:04	10.1348
ZY4062	Female	48	2021-02-15 10:07:14	2021-02-27 15:20:00	2	1	0	B	0	NA	NA			NA	NA	NA	0	NA	110507	2021-03-09 10:49:03	10.8118
ZY0868	Male	47	2021-02-21 15:15:21	2021-03-01 08:00:00	2	1	0	A	0	NA	NA			NA	NA	NA	0	NA	178666	2021-03-24 14:33:55	24.2736
ZY0885	Male	53	2021-02-24 19:18:42	2021-03-01 10:00:00	2	1	0	O	0	NA	NA			NA	NA	NA	0	NA	84365.1	2021-03-12 11:44:27	12.0725
ZY0872	Female	65	2021-02-22 12:37:36	2021-03-01 12:30:00	2	1	0	A	0	NA	NA			NA	NA	NA	0	NA	163650	2021-03-11 11:12:52	10.9464
ZY0840	Male	65	2021-02-17 10:05:44	2021-03-01 16:20:00	2	1	0	O	0	NA	NA			NA	NA	NA	1	12	176990	2021-03-15 12:00:36	14.8199
ZY0880	Male	67	2021-02-23 22:10:07	2021-03-01 16:50:00	2	1	0	A	0	NA	NA			NA	NA	NA	0	NA	189308
ZY0845	Female	61	2021-02-18 11:18:30	2021-03-01 17:25:00	2	1	0	A	0	NA	NA			NA	NA	NA	0	NA	134742	2021-03-26 15:43:24	25.9294
ZY4096	Male	50	2021-02-27 17:00:15	2021-03-02 08:00:00	2	1	1	A	1	2021-03-03	1			0	0	0	0	NA	111576	2021-03-22 11:23:32	21.1413
ZY0841	Male	64	2021-02-17 13:04:53	2021-03-02 08:00:00	2	1	0	A	0	NA	NA			NA	NA	NA	0	NA	140715	2021-03-19 11:18:01	18.1375
ZY0884	Male	56	2021-02-24 13:51:49	2021-03-02 09:00:00	2	1	0	A	0	NA	NA			NA	NA	NA	0	NA	172206	2021-03-11 11:10:35	10.0907
ZY0858	Female	65	2021-02-19 17:06:33	2021-03-02 15:40:00	2	1	0	A	1	2021-03-04	1			0	0	0	0	NA	157276	2021-03-16 15:20:05	14.9862
ZY0879	Male	67	2021-02-23 18:35:42	2021-03-02 16:40:00	2	1	0	A	0	NA	NA			NA	NA	NA	0	NA	129739	2021-03-14 11:37:20	12.7898
ZY0848	Male	64	2021-02-18 17:09:53	2021-03-03 08:00:00	2	1	0	A	0	NA	NA			NA	NA	NA	0	NA	132576	2021-03-18 10:52:18	16.1197
ZY0834	Female	73	2021-02-12 16:51:07	2021-03-03 08:00:00	2	1	0	B	0	NA	NA			NA	NA	NA	0	NA	207562	2021-03-12 11:08:39	10.131
ZY0890	Male	41	2021-02-25 13:41:52	2021-03-03 09:00:00	2	1	0	O	0	NA	NA			NA	NA	NA	0	NA	164731	2021-03-15 11:17:49	13.0957
ZY0882	Male	68	2021-02-24 10:28:47	2021-03-03 10:00:00	2	1	0	B	0	NA	NA			NA	NA	NA	0	NA	126010	2021-03-09 10:42:54	7.02979
ZY0876	Male	72	2021-02-23 09:14:28	2021-03-03 12:40:00	2	1	0	O	0	NA	NA			NA	NA	NA	1	4	145751	2021-03-09 15:23:17	7.11339
ZY0891	Male	70	2021-02-25 17:18:32	2021-03-03 17:00:00	2	1	0	B	0	NA	NA			NA	NA	NA	0	NA	120782	2021-03-11 11:13:28	8.75935
ZY0901	Male	54	2021-02-27 19:20:11	2021-03-04 08:00:00	2	1	0	B	0	NA	NA			NA	NA	NA	0	NA	120997	2021-03-15 11:23:51	12.1416
ZY0870	Male	56	2021-02-22 10:31:01	2021-03-04 08:00:00	2	1	0	AB	0	NA	NA			NA	NA	NA	0	NA	138185	2021-03-17 10:18:25	14.0961
ZY0894	Male	51	2021-02-26 16:50:01	2021-03-04 08:00:00	2	1	0	O	0	NA	NA			NA	NA	NA	0	NA		2021-03-11 11:09:15	8.13142
ZY0851	Male	61	2021-02-19 09:21:38	2021-03-04 12:11:00	2	1	0	A	1	2021-03-06 00:00:01	1	Acinetobacter baumannii（MDR）	CRAB	1	0	1	1	9	419512	2021-04-09 10:52:38	36.9456
ZY0883	Female	63	2021-02-24 13:20:51	2021-03-04 14:40:00	2	1	0	O	0	NA	NA			NA	NA	NA	0	NA	158290	2021-03-23 10:34:02	19.8292
ZY0873	Male	74	2021-02-22 15:22:53	2021-03-04 18:40:00	2	1	0	O	0	NA	NA			NA	NA	NA	0	NA	184042	2021-03-15 10:36:09	11.664
ZY4069	Male	36	2021-02-27 09:50:29	2021-03-04 20:00:00	2	1	0	O	0	NA	NA			NA	NA	NA	0	NA	116413	2021-03-12 10:31:05	8.60492
ZY0877	Male	57	2021-02-23 09:13:16	2021-03-05 08:00:00	2	1	0	AB	0	NA	NA			NA	NA	NA	0	NA	121397	2021-03-22 10:56:18	18.1224
ZY0856	Male	61	2021-02-19 15:37:40	2021-03-05 08:00:00	2	1	0	B	0	NA	NA			NA	NA	NA	0	NA	140060	2021-03-12 10:30:51	8.10476
ZY0832	Male	70	2021-02-10 10:06:46	2021-03-05 08:00:00	2	1	0	O	0	NA	NA			NA	NA	NA	0	NA	156883	2021-03-15 10:26:21	11.1016
ZY0794	Male	79	2021-01-28 12:55:51	2021-03-05 13:00:00	2	1	0	A	0	NA	NA			NA	NA	NA	0	NA	172338	2021-03-19 10:08:54	14.8812
ZY4555	Male	64	2021-02-22 03:12:55	2021-03-05 14:30:00	2	1	0	B	0	NA	NA			NA	NA	NA	0	NA	143685	2021-03-15 10:47:14	10.8453
ZY0867	Female	48	2021-02-21 09:28:39	2021-03-05 15:06:00	2	1	0	A	0	NA	NA			NA	NA	NA	0	NA	107418	2021-03-21 09:19:40	16.7595
ZY0911	Male	49	2021-03-01 16:36:58	2021-03-05 17:00:00	2	1	0	A	0	NA	NA			NA	NA	NA	0	NA	144585	2021-03-16 11:04:24	11.7531
ZY0878	Female	65	2021-02-23 13:55:53	2021-03-06 08:00:00	2	1	0	O	0	NA	NA			NA	NA	NA	0	NA	146369	2021-03-17 10:16:33	12.0948
ZY0857	Male	57	2021-02-19 15:45:30	2021-03-06 08:00:00	2	1	0	B	1	2021-03-09	1	Pseudomonas aeruginosa（S）		0	0	0	1	29	315149	2021-04-05 10:48:18	31.1169
ZY0915	Female	53	2021-03-02 11:43:30	2021-03-06 08:00:00	2	1	0	B	0	NA	NA			NA	NA	NA	0	NA		2021-03-26 11:00:45	21.1255
ZY0889	Female	71	2021-02-25 11:10:25	2021-03-08 08:00:00	2	1	0	O	0	NA	NA			NA	NA	NA	0	NA	104526	2021-03-22 10:57:29	15.1233
ZY0888	Female	70	2021-02-25 09:48:05	2021-03-08 08:00:00	2	1	0	B	0	NA	NA			NA	NA	NA	0	NA	225700	2021-04-13 14:43:50	37.2804
ZY0862	Male	57	2021-02-20 09:07:27	2021-03-08 08:00:00	2	1	0	O	1	2021-03-16	2			0	0	0	0	NA	230417	2021-03-18 10:16:28	11.0948
ZY0795	Male	67	2021-01-28 18:12:18	2021-03-08 13:00:00	2	1	0	O	0	NA	NA			NA	NA	NA	0	NA	141862	2021-03-29 10:45:58	21.9069
ZY0854	Female	64	2021-02-19 11:51:14	2021-03-08 14:20:00	2	1	0	AB	0	NA	NA			NA	NA	NA	0	NA	204811	2021-03-17 10:18:37	9.83237
ZY0918	Male	52	2021-03-02 20:03:37	2021-03-08 16:50:00	2	1	0	O	0	NA	NA			NA	NA	NA	0	NA	132858	2021-03-22 11:32:38	14.7796
ZY0875	Male	50	2021-02-23 08:44:26	2021-03-08 20:00:00	2	1	0	A	0	NA	NA			NA	NA	NA	0	NA	154522	2021-03-17 10:16:57	9.5951
ZY0849	Female	61	2021-02-18 19:04:50	2021-03-09 01:40:00	2	1	0	AB	0	NA	NA			NA	NA	NA	0	NA	141172	2021-03-18 10:15:10	10.3578
ZY4071	Male	50	2021-03-02 15:08:22	2021-03-09 08:00:00	2	1	0	B	1	2021-03-14	2	Acinetobacter baumannii（MDR）	CRAB	1	0	0	0	NA	166129	2021-03-23 10:22:43	15.0991
ZY0907	Male	59	2021-03-01 09:48:26	2021-03-09 09:00:00	2	1	0	B	0	NA	NA			NA	NA	NA	0	NA	197491	2021-03-21 11:21:11	13.098
ZY0908	Male	54	2021-03-01 10:29:26	2021-03-09 14:20:00	2	1	0	O	1	2021-03-16	2	Haemophilus influenzae（S）		0	0	0	0	NA	121242	2021-03-25 09:27:02	16.7966
ZY0863	Female	65	2021-02-20 10:02:26	2021-03-09 14:30:00	2	1	0	O	0	NA	NA			NA	NA	NA	0	NA	127772	2021-03-23 11:15:11	14.8647
ZY0902	Male	66	2021-02-28 09:34:31	2021-03-09 15:25:00	2	1	0	A	0	NA	NA			NA	NA	NA	0	NA	147415	2021-03-18 10:15:53	9.78534
ZY0929	Male	62	2021-03-03 14:54:02	2021-03-09 19:40:00	2	1	0	A	0	NA	NA			NA	NA	NA	0	NA	170486	2021-03-21 09:36:17	12.5808
ZY0904	Female	70	2021-03-01 09:02:39	2021-03-10 08:00:00	2	1	0	O	0	NA	NA			NA	NA	NA	0	NA	133030	2021-03-27 10:18:28	18.0962
ZY0842	Male	54	2021-02-17 15:12:35	2021-03-10 09:00:00	2	1	0	A	0	NA	NA			NA	NA	NA	0	NA	197896	2021-03-19 16:36:03	10.3167
ZY0859	Male	67	2021-02-19 17:23:46	2021-03-10 15:40:00	2	1	0	B	0	NA	NA			NA	NA	NA	0	NA	212733	2021-03-30 10:36:18	20.7891
ZY0887	Male	58	2021-02-25 09:31:58	2021-03-10 17:30:00	2	1	0	B	0	NA	NA			NA	NA	NA	0	NA	166730	2021-03-28 10:18:06	18.7001
ZY0893	Female	73	2021-02-26 11:49:33	2021-03-11 08:00:00	2	1	0	A	0	NA	NA			NA	NA	NA	0	NA	133860	2021-03-18 15:31:38	8.31363
ZY0912	Male	77	2021-03-01 16:53:24	2021-03-11 08:00:00	2	1	0	O	0	NA	NA			NA	NA	NA	0	NA	138154	2021-03-27 11:23:21	17.1412
ZY0896	Female	63	2021-02-27 08:57:37	2021-03-11 08:00:00	2	1	0	O	0	NA	NA			NA	NA	NA	0	NA	151024	2021-03-29 11:21:41	19.1401
ZY0913	Female	64	2021-03-02 09:22:42	2021-03-11 10:00:00	2	1	0	A	0	NA	NA			NA	NA	NA	0	NA	128432	2021-03-22 11:24:18	12.0585
ZY0910	Male	58	2021-03-01 16:23:04	2021-03-11 14:40:00	2	1	0	B	0	NA	NA			NA	NA	NA	0	NA	161706	2021-03-23 10:29:00	12.8257
ZY0783	Female	68	2021-01-25 11:08:22	2021-03-11 18:00:00	2	1	0	O	0	NA	NA			NA	NA	NA	0	NA	118649	2021-03-17 15:20:59	6.88957
ZY0909	Male	69	2021-03-01 12:44:07	2021-03-11 18:00:00	2	1	0	B	0	NA	NA			NA	NA	NA	0	NA	157788	2021-03-25 11:02:29	14.7101
ZY0955	Male	74	2021-03-09 10:05:25	2021-03-12 08:00:00	2	1	1	B	0	NA	NA			NA	NA	NA	0	NA	107693	2021-03-23 10:22:06	12.0987
ZY0920	Male	65	2021-03-03 09:12:11	2021-03-12 08:00:00	2	1	0	AB	0	NA	NA			NA	NA	NA	0	NA	118161	2021-03-23 09:30:57	12.0632
ZY0900	Female	60	2021-02-27 16:02:39	2021-03-12 08:00:00	2	1	0	A	0	NA	NA			NA	NA	NA	0	NA	131669	2021-03-22 10:17:53	11.0958
ZY0903	Male	55	2021-03-01 08:41:02	2021-03-12 13:50:00	2	1	0	O	0	NA	NA			NA	NA	NA	0	NA	146311	2021-03-19 10:22:43	7.85605
ZY0914	Male	49	2021-03-02 09:26:55	2021-03-12 16:00:00	2	1	0	A	0	NA	NA			NA	NA	NA	0	NA	134518	2021-03-25 10:47:21	13.7829
ZY0906	Female	67	2021-03-01 09:30:06	2021-03-12 17:25:00	2	1	0	A	0	NA	NA			NA	NA	NA	1	1	188778	2021-03-28 12:32:48	16.7971
ZY0898	Male	75	2021-02-27 15:06:24	2021-03-12 19:30:00	2	1	0	O	0	NA	NA			NA	NA	NA	0	NA	128723	2021-03-19 10:22:55	7.62008
ZY0892	Male	53	2021-02-26 08:18:19	2021-03-12 21:00:00	2	1	0	A	0	NA	NA			NA	NA	NA	0	NA	158587	2021-03-26 14:32:23	14.7308
ZY0819	Female	59	2021-02-03 10:05:48	2021-03-13 08:00:00	2	1	0	AB	0	NA	NA			NA	NA	NA	0	NA	165882	2021-03-26 10:18:40	14.0963
ZY0924	Female	66	2021-03-03 11:22:41	2021-03-13 08:00:00	2	1	0	O	0	NA	NA			NA	NA	NA	0	NA	177022	2021-04-09 10:45:47	28.1151
ZY0926	Male	57	2021-03-03 11:29:43	2021-03-13 08:00:00	2	1	0	B	0	NA	NA			NA	NA	NA	0	NA		2021-03-23 11:33:54	11.1485
ZY4075	Female	59	2021-03-04 15:07:18	2021-03-13 08:10:00	2	1	0	O	0	NA	NA			NA	NA	NA	0	NA		2021-03-22 10:48:02	10.1097
ZY0895	Male	56	2021-02-26 17:47:56	2021-03-13 12:35:00	2	1	0	O	0	NA	NA			NA	NA	NA	0	NA	175611	2021-04-03 14:53:06	22.0959
ZY0874	Female	65	2021-02-23 08:38:41	2021-03-13 13:25:00	2	1	0	A	0	NA	NA			NA	NA	NA	0	NA	149766	2021-03-24 10:32:01	11.8799
ZY0886	Female	65	2021-02-25 00:57:09	2021-03-13 15:05:00	2	1	0	B	1	2021-03-14	1	Pseudomonas aeruginosa（MDR）	CRPA	1	0	0	0	NA	152012	2021-03-24 11:47:49	11.8631
ZY0938	Male	52	2021-03-05 17:47:07	2021-03-13 15:33:00	2	1	0	B	0	NA	NA			NA	NA	NA	0	NA	156148	2021-04-03 11:00:01	21.8104
ZY0897	Male	50	2021-02-27 13:25:17	2021-03-13 16:00:00	2	1	0	A	0	NA	NA			NA	NA	NA	0	NA	139613	2021-03-20 12:02:09	7.83483
ZY0940	Male	72	2021-03-05 18:39:02	2021-03-13 20:00:00	2	1	0	A	0	NA	NA			NA	NA	NA	0	NA	148311
ZY0905	Female	67	2021-03-01 09:10:36	2021-03-14 08:00:00	2	1	0	B	0	NA	NA			NA	NA	NA	0	NA	221117	2021-03-27 11:16:57	14.1368
ZY4077	Female	59	2021-03-11 08:34:43	2021-03-14 09:00:00	2	1	1	A	0	NA	NA			NA	NA	NA	0	NA	185010	2021-03-25 11:23:42	12.0998
ZY0871	Female	65	2021-02-22 11:16:15	2021-03-15 08:00:00	2	1	0	A	0	NA	NA			NA	NA	NA	0	NA	141425	2021-03-22 10:59:26	8.12461
ZY0869	Female	62	2021-02-22 08:28:56	2021-03-15 08:22:00	2	1	0	A	1	2021-03-21	2	Enterobacter cloacae (S)		0	0	0	0	NA	187193	2021-03-24 09:44:08	10.057
ZY0899	Male	65	2021-02-27 15:19:44	2021-03-15 15:00:00	2	1	0	A	0	NA	NA			NA	NA	NA	0	NA	120852	2021-03-25 10:23:39	10.8081
ZY0968	Male	73	2021-03-11 14:41:56	2021-03-15 18:30:00	2	1	0	A	0	NA	NA			NA	NA	NA	0	NA	171746	2021-03-30 10:58:31	15.6865
ZY0921	Male	61	2021-03-03 09:47:13	2021-03-15 19:30:00	2	1	0	O	0	NA	NA			NA	NA	NA	0	NA	134801	2021-03-23 09:27:36	8.58167
ZY0957	Male	56	2021-03-09 16:15:52	2021-03-15 20:00:00	2	1	0	AB	0	NA	NA			NA	NA	NA	0	NA	127572	2021-03-28 10:57:04	13.623
ZY0881	Female	57	2021-02-24 09:42:45	2021-03-16 08:00:00	2	1	0	A	0	NA	NA			NA	NA	NA	0	NA	132185	2021-03-23 10:49:52	8.11796
ZY0971	Female	61	2021-03-11 15:21:42	2021-03-16 12:10:00	2	1	0	AB	0	NA	NA			NA	NA	NA	0	NA	220393	2021-03-31 11:09:37	15.9581
ZY4523	Male	64	2021-02-22 10:38:50	2021-03-16 16:40:00	2	1	0	B	0	NA	NA			NA	NA	NA	0	NA	144723	2021-03-26 10:37:18	10.7481
ZY0975	Male	66	2021-03-12 11:15:01	2021-03-16 17:00:00	2	1	0	A	0	NA	NA			NA	NA	NA	0	NA	191909	2021-03-27 11:17:40	11.7623
ZY0917	Male	69	2021-03-02 18:14:31	2021-03-16 22:00:00	2	1	0	A	0	NA	NA			NA	NA	NA	0	NA	149614	2021-03-19 11:56:45	3.58108
ZY0959	Female	47	2021-03-10 07:50:33	2021-03-17 08:00:00	2	1	0	AB	0	NA	NA			NA	NA	NA	0	NA	101676	2021-03-24 10:25:23	8.10096
ZY0793	Female	54	2021-01-28 09:31:34	2021-03-17 08:00:00	2	1	0	AB	0	NA	NA			NA	NA	NA	0	NA	139243	2021-03-26 10:21:53	10.0985
ZY4443	Male	50	2021-03-08 17:25:09	2021-03-17 09:00:00	2	1	0	A	0	NA	NA			NA	NA	NA	0	NA	135614	2021-03-27 16:42:22	11.3211
ZY0946	Male	56	2021-03-08 08:49:34	2021-03-17 12:00:00	2	1	0	B	0	NA	NA			NA	NA	NA	0	NA	115973	2021-03-25 11:10:06	8.96535
ZY0943	Male	66	2021-03-07 11:33:10	2021-03-17 13:30:00	2	1	0	B	0	NA	NA			NA	NA	NA	0	NA	132346	2021-04-05 09:58:42	19.8533
ZY0952	Male	69	2021-03-08 19:56:36	2021-03-17 16:00:00	2	1	0	B	0	NA	NA			NA	NA	NA	0	NA	133522	2021-03-28 10:46:35	11.7823
ZY0973	Female	65	2021-03-11 17:30:28	2021-03-17 19:00:00	2	1	0	A	0	NA	NA			NA	NA	NA	0	NA	120853	2021-03-28 11:08:04	11.6723
ZY0949	Male	39	2021-03-08 10:15:59	2021-03-18 08:00:00	2	1	0	B	0	NA	NA			NA	NA	NA	0	NA	130129	2021-03-26 12:28:08	9.1862
ZY3885	Male	67	2021-03-03 14:21:33	2021-03-18 08:00:00	2	1	0	A	0	NA	NA			NA	NA	NA	0	NA	142421	2021-04-01 10:41:35	15.1122
ZY0919	Female	59	2021-03-03 08:38:24	2021-03-18 08:00:00	2	1	0	A	0	NA	NA			NA	NA	NA	0	NA	144946	2021-03-27 10:42:09	10.1126
ZY0982	Female	64	2021-03-13 16:02:03	2021-03-18 10:00:00	2	1	0	A	0	NA	NA			NA	NA	NA	0	NA	112838	2021-04-03 09:46:11	16.9904
ZY0965	Male	61	2021-03-10 21:01:02	2021-03-18 12:40:00	2	1	0	A	0	NA	NA			NA	NA	NA	0	NA	111543	2021-04-02 11:33:22	15.9537
ZY0945	Male	56	2021-03-08 08:48:12	2021-03-18 15:20:00	2	1	0	A	0	NA	NA			NA	NA	NA	0	NA	165939	2021-03-30 10:38:43	12.8047
ZY0974	Female	72	2021-03-12 08:12:38	2021-03-18 19:20:00	2	1	0	A	0	NA	NA			NA	NA	NA	0	NA	115493	2021-03-30 10:50:59	12.6465
ZY0928	Male	52	2021-03-03 14:42:06	2021-03-18 22:02:00	2	1	0	B	0	NA	NA			NA	NA	NA	0	NA	135581	2021-03-27 10:30:46	9.51998
ZY3903	Male	48	2021-03-03 10:17:16	2021-03-19 08:00:00	2	1	0	B	0	NA	NA			NA	NA	NA	0	NA	130296	2021-03-27 10:22:32	9.09898
ZY0984	Male	64	2021-03-14 09:53:53	2021-03-19 08:00:00	2	1	0	AB	0	NA	NA			NA	NA	NA	0	NA	136260	2021-04-05 09:34:37	18.0657
ZY0948	Male	55	2021-03-08 09:58:17	2021-03-19 11:50:00	2	1	0	O	0	NA	NA			NA	NA	NA	0	NA	178788	2021-03-29 11:00:37	10.9657
ZY0985	Female	62	2021-03-14 10:58:06	2021-03-19 13:30:00	2	1	0	A	0	NA	NA			NA	NA	NA	0	NA	123332	2021-04-02 12:13:14	14.9467
ZY0997	Female	65	2021-03-16 11:58:32	2021-03-19 17:00:00	2	1	1	O	0	NA	NA			NA	NA	NA	0	NA	145714	2021-04-01 10:57:13	13.7481
ZY0941	Male	55	2021-03-06 11:54:12	2021-03-20 08:00:00	2	1	0	A	0	NA	NA			NA	NA	NA	0	NA	146297	2021-03-30 10:38:08	11.1098
ZY0860	Male	64	2021-02-19 23:03:37	2021-03-20 08:00:00	2	1	0	O	0	NA	NA			NA	NA	NA	0	NA	174484	2021-03-27 10:22:09	8.09872
ZY0922	Male	73	2021-03-03 10:05:49	2021-03-20 08:00:00	2	1	0	A	0	NA	NA			NA	NA	NA	0	NA	188427	2021-03-29 11:21:13	10.1397
ZY0960	Male	52	2021-03-10 09:35:16	2021-03-20 08:00:00	2	1	0	B	1	2021-03-22	1			0	0	0	0	NA	191595	2021-05-01 10:35:17	43.1078
ZY0961	Female	65	2021-03-10 13:30:56	2021-03-20 10:00:00	2	1	0	O	0	NA	NA			NA	NA	NA	0	NA	151864	2021-04-01 12:22:17	13.0988
ZY0944	Male	54	2021-03-07 22:45:06	2021-03-20 13:10:00	2	1	0	O	0	NA	NA			NA	NA	NA	0	NA	157718	2021-04-06 11:13:33	17.9191
ZY0934	Male	69	2021-03-05 12:21:02	2021-03-20 14:30:00	2	1	0	A	1	2021-03-23	1	Staphylococcus aureus (MDR)		1	0	0	0	NA	148318	2021-04-02 11:11:25	13.8621
ZY0936	Male	58	2021-03-05 14:11:20	2021-03-20 16:30:00	2	1	0	B	1	2021-03-27	2	Staphylococcus aureus (MDR)		1	0	0	0	NA	188746	2021-03-29 11:21:36	9.78583
ZY0927	Female	71	2021-03-03 12:09:25	2021-03-20 18:56:00	2	1	0	O	0	NA	NA			NA	NA	NA	0	NA	144856	2021-03-30 11:15:15	10.68
ZY1017	Male	55	2021-03-21 16:40:35	2021-03-21 12:30:00	2	1	1	AB	0	NA	NA			NA	NA	NA	0	NA	138359	2021-04-02 12:21:42	12.9942
ZY4366	Male	49	2021-03-16 11:23:17	2021-03-22 08:00:00	2	1	0	O	0	NA	NA			NA	NA	NA	0	NA	149215	2021-04-15 10:46:38	25.1157
ZY0933	Male	76	2021-03-05 09:41:23	2021-03-22 08:00:00	2	1	0	A	0	NA	NA			NA	NA	NA	0	NA	183070	2021-03-31 11:38:06	10.1515
ZY0935	Female	67	2021-03-05 12:17:11	2021-03-22 08:00:00	2	1	0	AB	0	NA	NA			NA	NA	NA	0	NA	185816	2021-04-07 10:15:48	17.0943
ZY0937	Male	51	2021-03-05 15:30:42	2021-03-22 09:00:00	2	1	0	O	0	NA	NA			NA	NA	NA	0	NA	180121	2021-03-31 11:15:03	10.0938
ZY0966	Male	55	2021-03-11 13:40:32	2021-03-22 13:00:00	2	1	0	A	0	NA	NA			NA	NA	NA	0	NA	127868	2021-04-03 10:03:57	12.8777
ZY0980	Male	66	2021-03-13 11:42:06	2021-03-22 13:50:00	2	1	0	A	0	NA	NA			NA	NA	NA	0	NA	175013	2021-04-02 10:51:08	11.8758
ZY4055	Male	68	2021-03-08 09:08:12	2021-03-22 15:51:00	2	1	0	B	0	NA	NA			NA	NA	NA	0	NA	146264	2021-04-01 10:43:27	10.7864
ZY0916	Female	61	2021-03-02 15:11:10	2021-03-23 08:00:00	2	1	0	AB	0	NA	NA			NA	NA	NA	0	NA	141665	2021-04-03 11:45:28	12.1566
ZY0967	Female	63	2021-03-11 13:19:51	2021-03-23 08:00:00	2	1	0	B	0	NA	NA			NA	NA	NA	0	NA	156891	2021-04-05 09:29:58	14.0625
ZY0964	Female	67	2021-03-10 16:58:15	2021-03-23 10:00:00	2	1	0	B	0	NA	NA			NA	NA	NA	0	NA	187312	2021-03-31 11:23:50	9.05822
ZY0977	Male	65	2021-03-12 15:21:21	2021-03-23 13:25:00	2	1	0	B	0	NA	NA			NA	NA	NA	0	NA	112799	2021-04-02 14:48:27	11.058
ZY0953	Female	58	2021-03-09 08:42:31	2021-03-23 15:10:00	2	1	0	A	0	NA	NA			NA	NA	NA	0	NA	124144	2021-04-12 15:46:19	21.0252
ZY0995	Male	76	2021-03-16 09:24:12	2021-03-23 18:30:00	2	1	0	O	0	NA	NA			NA	NA	NA	0	NA	126624	2021-04-02 14:48:35	10.8462
ZY0989	Male	71	2021-03-15 16:12:07	2021-03-23 19:10:00	2	1	0	A	0	NA	NA			NA	NA	NA	0	NA	113670	2021-04-08 10:35:46	16.6429
ZY0979	Male	57	2021-03-13 00:02:09	2021-03-23 19:30:02	2	1	0	A	0	NA	NA			NA	NA	NA	0	NA	158144	2021-04-06 11:07:55	14.6513
ZY0969	Male	69	2021-03-11 14:57:01	2021-03-24 08:00:00	2	1	0	A	0	NA	NA			NA	NA	NA	0	NA	121798	2021-04-05 09:53:18	13.0787
ZY0994	Male	70	2021-03-16 09:10:38	2021-03-24 08:00:00	2	1	0	AB	0	NA	NA			NA	NA	NA	0	NA		2021-04-05 10:12:04	13.0917
ZY0996	Female	67	2021-03-16 09:49:51	2021-03-24 08:30:00	2	1	0	O	0	NA	NA			NA	NA	NA	0	NA	119783	2021-04-07 10:57:49	15.1027
ZY0939	Male	73	2021-03-05 19:35:32	2021-03-24 09:00:00	2	1	0	O	0	NA	NA			NA	NA	NA	0	NA	188206	2021-03-31 11:13:42	8.09285
ZY0954	Male	46	2021-03-09 09:10:47	2021-03-24 13:30:00	2	1	0	B	0	NA	NA			NA	NA	NA	0	NA	113439	2021-04-01 10:43:16	8.88421
ZY1000	Male	51	2021-03-17 10:11:28	2021-03-24 16:15:00	2	1	0	A	0	NA	NA			NA	NA	NA	0	NA	104784	2021-04-04 10:40:53	11.768
ZY1004	Female	69	2021-03-19 08:47:20	2021-03-25 08:00:00	2	1	0	A	0	NA	NA			NA	NA	NA	0	NA	112555	2021-04-07 10:44:25	14.1142
ZY0931	Female	54	2021-03-04 19:10:28	2021-03-25 08:00:00	2	1	0	A	0	NA	NA			NA	NA	NA	0	NA	138808	2021-04-05 09:58:29	12.0823
ZY0986	Male	56	2021-03-15 08:51:35	2021-03-25 08:00:00	2	1	0	AB	0	NA	NA			NA	NA	NA	0	NA	163817	2021-04-10 10:49:58	17.118
ZY0958	Male	80	2021-03-09 17:11:25	2021-03-25 15:00:00	2	1	0	O	0	NA	NA			NA	NA	NA	0	NA	121285	2021-04-04 10:42:49	10.8214
ZY0963	Male	66	2021-03-10 15:41:32	2021-03-25 15:20:00	2	1	0	O	0	NA	NA			NA	NA	NA	0	NA	200160	2021-04-05 11:21:58	11.8347
ZY0942	Female	68	2021-03-06 11:37:58	2021-03-25 17:00:00	2	1	0	O	0	NA	NA			NA	NA	NA	0	NA	154481	2021-04-04 10:10:45	10.7158
ZY4050	Female	61	2021-03-15 13:10:37	2021-03-25 17:00:00	2	1	0	O	0	NA	NA			NA	NA	NA	0	NA	184441	2021-05-03 11:04:19	39.753
ZY0962	Male	58	2021-03-10 14:35:22	2021-03-25 19:30:00	2	1	0	O	0	NA	NA			NA	NA	NA	0	NA	152782	2021-03-30 11:30:47	5.66721
ZY0950	Male	57	2021-03-08 15:21:20	2021-03-26 08:00:00	2	1	0	A	1	2021-03-30	2			0	0	0	0	NA	122548	2021-04-05 10:00:06	11.0834
ZY1001	Male	57	2021-03-18 09:14:04	2021-03-26 08:00:00	2	1	0	A	0	NA	NA			NA	NA	NA	0	NA	133528
ZY0983	Female	71	2021-03-13 19:17:40	2021-03-26 09:00:00	2	1	0	O	0	NA	NA			NA	NA	NA	0	NA	174514	2021-04-02 16:40:10	8.31956
ZY1021	Male	57	2021-03-23 08:03:46	2021-03-26 11:00:00	2	1	1	O	0	NA	NA			NA	NA	NA	0	NA	195377	2021-04-08 11:06:35	14.0046
ZY1008	Male	55	2021-03-19 15:27:30	2021-03-26 12:50:00	2	1	0	A	0	NA	NA			NA	NA	NA	0	NA	118456	2021-04-08 10:46:44	13.9144
ZY4497	Male	75	2021-03-12 15:33:02	2021-03-26 13:40:00	2	1	0	B	0	NA	NA			NA	NA	NA	0	NA	147459	2021-04-05 09:58:16	10.846
ZY0991	Male	67	2021-03-16 08:32:13	2021-03-26 13:50:00	2	1	0	A	0	NA	NA			NA	NA	NA	0	NA	151828	2021-04-06 11:08:46	11.888
ZY0947	Male	69	2021-03-08 09:17:32	2021-03-27 08:00:00	2	1	0	B	0	NA	NA			NA	NA	NA	0	NA	158739	2021-04-03 11:13:20	8.13426
ZY0932	Female	66	2021-03-04 18:10:27	2021-03-27 12:00:00	2	1	0	A	1	2021-03-29	1	Streptococcus pneumoniae（S）		0	0	0	0	NA	157354	2021-04-05 10:00:20	9.9169
ZY1012	Male	67	2021-03-20 09:55:56	2021-03-28 08:00:00	2	1	0	A	0	NA	NA			NA	NA	NA	0	NA	110445	2021-04-06 11:10:22	10.1322
ZY1007	Female	66	2021-03-19 14:56:20	2021-03-29 08:00:00	2	1	0	O	0	NA	NA			NA	NA	NA	0	NA	158444	2021-04-12 10:51:18	15.119
ZY0923	Male	67	2021-03-03 10:11:21	2021-03-29 08:00:00	2	1	0	B	0	NA	NA			NA	NA	NA	0	NA	161349	2021-04-12 11:02:53	15.127
ZY0988	Female	49	2021-03-15 14:48:09	2021-03-29 08:00:00	2	1	0	B	0	NA	NA			NA	NA	NA	0	NA	179914	2021-04-08 10:00:06	11.0834
ZY3814	Male	69	2021-03-05 15:14:29	2021-03-29 13:00:00	2	1	0	B	1	2021-03-31	1	Streptococcus pneumoniae（S）		0	0	1	1	9	177465	2021-04-10 10:51:33	12.9108
ZY1014	Male	57	2021-03-21 08:32:42	2021-03-30 08:00:00	2	1	0	AB	0	NA	NA			NA	NA	NA	0	NA	107572	2021-04-12 10:53:55	14.1208
ZY1023	Male	61	2021-03-23 11:17:18	2021-03-30 08:00:00	2	1	0	A	1	2021-04-06	2	Klebsiella oxytoca（MDR）		1	0	0	0	NA	120362	2021-04-20 10:52:44	22.12
ZY0865	Male	71	2021-02-20 14:22:22	2021-03-30 08:00:00	2	1	0	A	0	NA	NA			NA	NA	NA	0	NA	194988	2021-04-13 11:18:48	15.1381
ZY4491	Female	65	2021-03-11 09:38:07	2021-03-30 16:50:00	2	1	0	B	0	NA	NA			NA	NA	NA	0	NA	115036	2021-04-15 11:17:46	16.7693
ZY1037	Female	72	2021-03-25 08:47:00	2021-03-31 08:00:00	2	1	0	O	0	NA	NA			NA	NA	NA	0	NA	122913	2021-04-09 11:07:07	10.1299
ZY0925	Male	75	2021-03-03 11:31:49	2021-03-31 08:00:00	2	1	0	B	0	NA	NA			NA	NA	NA	0	NA	161180	2021-04-09 11:11:10	10.1328
ZY0972	Male	68	2021-03-11 16:40:01	2021-03-31 09:00:00	2	1	0	A	0	NA	NA			NA	NA	NA	0	NA	140460	2021-04-08 09:43:33	9.03024
ZY4029	Male	60	2021-03-25 21:24:13	2021-03-31 11:00:00	2	1	0	AB	0	NA	NA			NA	NA	NA	0	NA	112420	2021-04-13 10:54:27	13.9961
ZY0970	Male	59	2021-03-11 15:02:06	2021-03-31 13:20:00	2	1	0	O	0	NA	NA			NA	NA	NA	0	NA	160920	2021-04-12 11:01:01	12.9035
ZY0993	Male	43	2021-03-16 09:02:22	2021-03-31 14:30:00	2	1	0	B	0	NA	NA			NA	NA	NA	0	NA	107390	2021-04-09 09:39:48	9.79847
ZY1009	Male	53	2021-03-19 15:35:42	2021-03-31 16:00:00	2	1	0	O	0	NA	NA			NA	NA	NA	0	NA	132953	2021-04-15 10:47:04	15.7827
ZY1020	Male	54	2021-03-22 15:52:25	2021-04-01 08:00:00	2	2	0	O	0	NA	NA			NA	NA	NA	0	NA	156323	2021-04-16 16:14:00	16.3431
ZY0999	Female	58	2021-03-16 16:30:50	2021-04-01 12:40:00	2	2	0	A	0	NA	NA			NA	NA	NA	0	NA	184710	2021-04-16 10:40:46	15.9172
ZY1018	Female	75	2021-03-22 10:43:32	2021-04-01 14:30:00	2	2	0	A	0	NA	NA			NA	NA	NA	0	NA	185616	2021-04-20 11:20:31	19.8684
ZY1006	Male	56	2021-03-19 14:15:15	2021-04-01 14:50:00	2	2	0	B	0	NA	NA			NA	NA	NA	0	NA		2021-04-15 10:46:30	14.8309
ZY3894	Male	64	2021-03-19 19:38:38	2021-04-01 17:20:00	2	2	0	A	0	NA	NA			NA	NA	NA	0	NA	122630	2021-04-12 11:20:21	11.7502
ZY1044	Male	67	2021-03-27 17:53:17	2021-04-01 19:30:00	2	2	0	O	0	NA	NA			NA	NA	NA	0	NA	134205	2021-04-12 10:16:45	11.6158
ZY1042	Female	53	2021-03-27 09:20:37	2021-04-02 08:00:00	2	2	0	O	0	NA	NA			NA	NA	NA	0	NA	111600	2021-04-16 10:56:42	15.1227
ZY1015	Male	58	2021-03-21 09:22:27	2021-04-02 08:00:00	2	2	0	B	0	NA	NA			NA	NA	NA	0	NA	123453	2021-04-11 11:45:58	10.1569
ZY0998	Male	64	2021-03-16 16:17:23	2021-04-02 08:00:00	2	2	0	O	0	NA	NA			NA	NA	NA	0	NA	150394	2021-04-09 11:18:17	8.1377
ZY1031	Female	66	2021-03-24 10:46:01	2021-04-02 08:00:00	2	2	0	O	0	NA	NA			NA	NA	NA	0	NA	163880	2021-04-09 11:17:04	8.13685
ZY0987	Female	70	2021-03-15 14:49:45	2021-04-02 12:00:00	2	2	0	B	0	NA	NA			NA	NA	NA	0	NA	139212	2021-04-13 10:52:02	11.9528
ZY1041	Male	58	2021-03-26 21:06:33	2021-04-02 13:00:00	2	2	0	O	0	NA	NA			NA	NA	NA	0	NA	170414	2021-04-21 11:43:09	19.9466
ZY1029	Male	62	2021-03-24 08:32:08	2021-04-02 13:30:00	2	2	0	O	0	NA	NA			NA	NA	NA	0	NA		2021-04-09 11:16:33	7.90733
ZY1027	Male	85	2021-03-23 16:53:42	2021-04-02 15:00:00	2	2	0	A	1	2021-04-07	2	Streptococcus pneumoniae（MDR）		1	0	0	0	NA	158039	2021-04-23 13:52:55	21.9534
ZY1011	Male	64	2021-03-20 09:23:33	2021-04-02 15:30:00	2	2	0	AB	0	NA	NA			NA	NA	NA	0	NA	111593	2021-04-09 11:07:42	7.81785
ZY0992	Male	50	2021-03-16 08:37:41	2021-04-02 15:50:00	2	2	0	O	0	NA	NA			NA	NA	NA	0	NA	159536	2021-04-19 11:04:11	17.8015
ZY1002	Female	68	2021-03-18 14:30:39	2021-04-03 08:00:00	2	2	0	A	1	2021-04-08	2	Enterobacter cloacae（MDR）		1	0	0	1	17	241870	2021-04-23 11:37:44	21.1512
ZY4020	Female	51	2021-03-23 12:00:24	2021-04-03 09:00:00	2	2	0	O	0	NA	NA			NA	NA	NA	0	NA	127598	2021-04-13 10:43:17	11.0717
ZY1022	Male	67	2021-03-23 11:16:52	2021-04-03 15:30:00	2	2	0	B	0	NA	NA			NA	NA	NA	1	24	292560
ZY1051	Female	67	2021-03-29 17:39:42	2021-04-05 08:00:00	2	2	0	AB	0	NA	NA			NA	NA	NA	0	NA	119107	2021-04-22 11:14:04	18.1348
ZY1056	Female	60	2021-03-31 10:31:13	2021-04-05 08:00:00	2	2	0	AB	0	NA	NA			NA	NA	NA	0	NA	140764	2021-04-12 11:25:10	8.14248
ZY4058	Female	65	2021-03-10 13:16:58	2021-04-05 08:00:00	2	2	0	A	0	NA	NA			NA	NA	NA	0	NA	175438	2021-04-17 08:59:32	13.0413
ZY1033	Male	52	2021-03-24 14:29:45	2021-04-05 08:00:00	2	2	0	B	0	NA	NA			NA	NA	NA	0	NA	196207	2021-04-19 10:26:51	15.102
ZY4084	Male	65	2021-03-29 08:32:13	2021-04-05 08:00:19	2	2	0	A	0	NA	NA			NA	NA	NA	0	NA	127622	2021-04-19 11:05:43	15.1288
ZY1038	Female	64	2021-03-25 15:41:16	2021-04-05 08:00:28	2	2	0	A	0	NA	NA			NA	NA	NA	0	NA	132100	2021-04-14 16:20:13	10.347
ZY1003	Male	57	2021-03-18 16:49:42	2021-04-05 08:15:00	2	2	0	AB	0	NA	NA			NA	NA	NA	0	NA	146143	2021-04-15 09:19:07	11.0445
ZY1052	Male	48	2021-03-30 09:28:52	2021-04-05 09:00:00	2	2	0	A	0	NA	NA			NA	NA	NA	0	NA	155086	2021-04-11 14:50:16	7.24324
ZY4386	Male	57	2021-03-31 16:04:48	2021-04-05 12:10:19	2	2	0	B	0	NA	NA			NA	NA	NA	0	NA	123466	2021-04-19 11:11:10	14.9589
ZY4446	Male	63	2021-03-04 15:16:54	2021-04-05 13:50:00	2	2	0	O	0	NA	NA			NA	NA	NA	0	NA	160844	2021-04-19 11:01:43	14.8831
ZY0990	Male	60	2021-03-15 16:36:12	2021-04-05 15:10:00	2	2	0	A	0	NA	NA			NA	NA	NA	0	NA	137346	2021-04-12 11:08:37	7.83237
ZY0981	Female	58	2021-03-13 14:24:00	2021-04-05 16:40:00	2	2	0	B	0	NA	NA			NA	NA	NA	0	NA	133629	2021-04-16 10:44:59	11.7535
ZY1035	Male	72	2021-03-24 21:08:21	2021-04-06 08:00:00	2	2	0	A	1	2021-04-09	1	Klebsiella aerogenes（S)		0	0	0	0	NA	179101	2021-04-19 11:01:52	14.1263
ZY1039	Female	68	2021-03-25 15:45:11	2021-04-06 08:00:00	2	2	0	A	0	NA	NA			NA	NA	NA	0	NA	139651	2021-04-24 16:34:25	19.3572
ZY1046	Male	74	2021-03-29 08:35:17	2021-04-06 08:00:00	2	2	0	A	0	NA	NA			NA	NA	NA	0	NA		2021-04-21 11:13:48	16.1346
ZY1040	Female	68	2021-03-26 15:41:34	2021-04-06 14:30:00	2	2	0	O	0	NA	NA			NA	NA	NA	0	NA	162761	2021-04-18 11:47:56	12.8875
ZY1043	Male	69	2021-03-27 11:17:31	2021-04-06 14:30:00	2	2	0	AB	0	NA	NA			NA	NA	NA	0	NA	164567	2021-04-19 11:02:01	13.8556
ZY1032	Male	47	2021-03-24 11:09:22	2021-04-06 15:10:00	2	2	0	B	0	NA	NA			NA	NA	NA	0	NA		2021-04-20 10:44:12	14.8154
ZY1024	Female	59	2021-03-23 11:22:38	2021-04-07 08:00:00	2	2	0	B	0	NA	NA			NA	NA	NA	0	NA	133134	2021-04-19 11:59:16	13.1662
ZY0956	Female	59	2021-03-09 10:32:12	2021-04-07 08:00:00	2	2	0	B	0	NA	NA			NA	NA	NA	0	NA	157680	2021-04-17 09:30:44	11.063
ZY1072	Female	68	2021-04-02 23:54:40	2021-04-07 09:00:00	2	2	0	A	0	NA	NA			NA	NA	NA	1	14	170452	2021-04-15 11:13:58	9.09303
ZY1048	Female	77	2021-03-29 11:01:03	2021-04-07 11:00:00	2	2	0	B	0	NA	NA			NA	NA	NA	0	NA	149598	2021-04-16 10:27:15	9.97726
ZY1070	Male	51	2021-04-02 16:08:04	2021-04-07 12:30:00	2	2	0	B	0	NA	NA			NA	NA	NA	0	NA	171520	2021-04-14 11:23:42	7.95396
ZY1059	Male	61	2021-03-31 14:57:22	2021-04-07 14:20:00	2	2	0	B	0	NA	NA			NA	NA	NA	0	NA	92367.1	2021-04-14 10:27:28	7.83852
ZY4053	Male	64	2021-03-18 12:06:56	2021-04-07 20:20:00	2	2	0	O	1	2021-04-09	1	Klebsiella pneumoniae（MDR）、Pseudomonas aeruginosa（MDR）	CRE、CRPA	1	1	1	1	32	709612	2021-05-09 09:22:27	32.5434
ZY1054	Female	72	2021-03-30 12:12:29	2021-04-08 08:00:00	2	2	0	O	0	NA	NA			NA	NA	NA	0	NA	147776	2021-04-20 10:35:03	13.1077
ZY3869	Male	52	2021-03-29 11:20:34	2021-04-08 08:00:00	2	2	0	AB	0	NA	NA			NA	NA	NA	0	NA	159092	2021-04-20 10:54:05	13.1209
ZY4016	Male	55	2021-03-30 04:24:58	2021-04-08 08:00:00	2	2	0	O	0	NA	NA			NA	NA	NA	0	NA	167186	2021-04-26 10:59:55	19.1249
ZY1060	Male	56	2021-04-01 09:32:39	2021-04-08 11:30:00	2	2	0	B	0	NA	NA			NA	NA	NA	0	NA	130847	2021-04-15 10:49:07	7.97161
ZY1019	Male	54	2021-03-22 14:07:45	2021-04-08 12:00:00	2	2	0	A	0	NA	NA			NA	NA	NA	0	NA	202559	2021-04-26 11:25:00	18.9757
ZY4357	Male	55	2021-03-13 15:43:43	2021-04-08 14:30:00	2	2	0	A	0	NA	NA			NA	NA	NA	0	NA	187236	2021-04-20 11:16:28	12.8656
ZY1066	Male	66	2021-04-01 15:24:41	2021-04-08 17:40:00	2	2	0	O	0	NA	NA			NA	NA	NA	0	NA	176333	2021-04-23 10:57:26	15.7204
ZY1016	Male	57	2021-03-21 14:36:53	2021-04-08 21:20:00	2	2	0	A	0	NA	NA			NA	NA	NA	0	NA	197612	2021-04-24 10:15:04	16.5382
ZY1074	Female	70	2021-04-05 09:04:13	2021-04-09 08:00:00	2	2	0	O	1	2021-04-10	1			0	0	0	0	NA	131071	2021-05-10 11:14:01	32.1347
ZY1067	Male	64	2021-04-01 16:27:54	2021-04-09 13:00:00	2	2	0	B	0	NA	NA			NA	NA	NA	0	NA	172293	2021-04-21 11:15:59	12.9278
ZY1071	Male	43	2021-04-02 23:46:39	2021-04-09 13:05:00	2	2	0	A	0	NA	NA			NA	NA	NA	0	NA	130268	2021-04-26 09:30:18	17.8509
ZY1064	Female	70	2021-04-01 11:11:22	2021-04-09 13:50:00	2	2	0	A	0	NA	NA			NA	NA	NA	0	NA	130818	2021-04-21 10:59:52	12.8819
ZY4073	Female	57	2021-04-01 15:24:01	2021-04-09 19:00:00	2	2	0	O	0	NA	NA			NA	NA	NA	0	NA	147923	2021-04-27 11:39:03	18.6938
ZY4530	Male	70	2021-04-05 14:06:02	2021-04-10 08:00:00	2	2	0	A	0	NA	NA			NA	NA	NA	0	NA	129569	2021-04-21 10:29:47	12.104
ZY1005	Female	64	2021-03-19 09:18:21	2021-04-10 08:00:00	2	2	0	B	0	NA	NA			NA	NA	NA	0	NA	205016	2021-04-30 10:15:13	21.0939
ZY1047	Male	55	2021-03-29 10:19:43	2021-04-10 12:00:00	2	2	0	A	0	NA	NA			NA	NA	NA	0	NA	148002	2021-04-27 10:31:39	17.9386
ZY1068	Male	70	2021-04-02 10:44:51	2021-04-10 16:15:00	2	2	0	O	0	NA	NA			NA	NA	NA	0	NA	124012	2021-04-19 11:06:00	9.78542
ZY1049	Male	58	2021-03-29 11:29:50	2021-04-10 16:30:00	2	2	0	A	0	NA	NA			NA	NA	NA	0	NA	116740	2021-04-19 10:48:37	9.76293
ZY4085	Male	63	2021-04-02 09:57:36	2021-04-12 08:00:00	2	2	0	O	0	NA	NA			NA	NA	NA	0	NA	161296	2021-04-27 10:08:30	16.0892
ZY4086	Male	60	2021-04-01 17:15:18	2021-04-12 08:00:00	2	2	0	O	0	NA	NA			NA	NA	NA	0	NA	177296	2021-04-26 12:03:33	15.1691
ZY1063	Male	66	2021-04-01 10:22:13	2021-04-12 08:00:00	2	2	0	B	0	NA	NA			NA	NA	NA	0	NA	191834	2021-04-28 14:53:14	17.287
ZY3890	Male	51	2021-03-15 20:48:05	2021-04-12 08:00:00	2	2	0	B	0	NA	NA			NA	NA	NA	0	NA	218097	2021-04-26 11:12:28	15.1337
ZY1053	Male	69	2021-03-30 11:45:47	2021-04-12 09:00:00	2	2	0	B	0	NA	NA			NA	NA	NA	0	NA	184969	2021-04-27 10:58:29	16.0823
ZY1078	Male	61	2021-04-06 13:55:27	2021-04-12 13:00:00	2	2	0	O	0	NA	NA			NA	NA	NA	0	NA	156671	2021-04-20 10:35:35	8.89971
ZY1028	Male	38	2021-03-23 20:22:16	2021-04-12 13:30:00	2	2	0	B	0	NA	NA			NA	NA	NA	0	NA	132435	2021-04-20 10:40:56	8.88259
ZY1062	Male	48	2021-04-01 10:04:52	2021-04-13 08:00:00	2	2	0	A	0	NA	NA			NA	NA	NA	0	NA	118062	2021-04-24 11:43:04	12.1549
ZY1073	Male	61	2021-04-05 08:37:40	2021-04-13 08:00:00	2	2	0	O	0	NA	NA			NA	NA	NA	0	NA	156347	2021-05-06 10:41:36	24.1122
ZY1075	Male	63	2021-04-05 09:10:18	2021-04-13 08:00:00	2	2	0	AB	0	NA	NA			NA	NA	NA	0	NA	203209	2021-04-25 12:22:08	13.182
ZY1080	Male	66	2021-04-06 15:30:13	2021-04-13 10:00:00	2	2	0	A	0	NA	NA			NA	NA	NA	0	NA	197227	2021-04-27 09:18:18	14.971
ZY1050	Male	47	2021-03-29 16:08:31	2021-04-14 08:00:00	2	2	0	A	0	NA	NA			NA	NA	NA	0	NA		2021-04-26 10:50:14	13.1182
ZY1079	Male	74	2021-04-06 14:51:37	2021-04-14 12:00:00	2	2	0	AB	0	NA	NA			NA	NA	NA	0	NA	127124	2021-04-27 10:31:20	13.9384
ZY1026	Male	56	2021-03-23 15:27:53	2021-04-15 08:00:00	2	2	0	O	0	NA	NA			NA	NA	NA	0	NA	155282	2021-04-22 10:49:12	8.1175
ZY1055	Female	65	2021-03-30 16:58:20	2021-04-15 08:00:00	2	2	0	B	0	NA	NA			NA	NA	NA	0	NA	194659	2021-04-24 11:03:37	10.1275
ZY1057	Male	65	2021-03-31 11:30:07	2021-04-15 14:20:00	2	2	0	B	1	2021-04-20	2	Acinetobacter baumannii（MDR）	CRAB	1	0	0	0	NA	160980	2021-04-23 10:26:06	8.83757
ZY1076	Female	74	2021-04-05 15:17:34	2021-04-15 14:50:00	2	2	0	AB	0	NA	NA			NA	NA	NA	0	NA	189999	2021-04-29 11:14:07	14.8501
ZY1045	Male	56	2021-03-28 10:21:58	2021-04-16 08:00:00	2	2	0	O	0	NA	NA			NA	NA	NA	0	NA	146706	2021-04-26 10:47:10	11.1161
ZY1065	Female	67	2021-04-01 13:10:26	2021-04-16 08:00:00	2	2	0	A	0	NA	NA			NA	NA	NA	0	NA	167848	2021-04-30 15:00:39	15.2921
ZY1084	Male	68	2021-04-08 10:22:40	2021-04-16 10:00:00	2	2	0	B	0	NA	NA			NA	NA	NA	0	NA	157372	2021-04-27 10:11:28	12.008
ZY1077	Male	71	2021-04-05 15:13:29	2021-04-16 12:20:00	2	2	0	A	0	NA	NA			NA	NA	NA	0	NA	148557	2021-04-29 10:41:55	13.9319
ZY1013	Male	43	2021-03-20 15:20:06	2021-04-16 14:10:00	2	2	0	A	0	NA	NA			NA	NA	NA	0	NA	149403	2021-04-28 10:21:09	12.8411
ZY4376	Male	56	2021-04-06 16:19:19	2021-04-17 08:00:00	2	2	0	B	1	2021-04-22	2	Klebsiella pneumoniae（MDR）	CRE	1	0	1	1	6	177590	2021-04-24 11:09:07	8.13133
ZY1091	Male	62	2021-04-09 15:32:43	2021-04-17 09:00:00	2	2	0	A	0	NA	NA			NA	NA	NA	0	NA	107223	2021-04-23 11:04:13	7.08626
ZY1090	Female	65	2021-04-09 13:37:42	2021-04-17 12:00:00	2	2	0	B	0	NA	NA			NA	NA	NA	1	15	179938	2021-04-23 12:50:17	7.03492
ZY1088	Male	39	2021-04-08 16:49:32	2021-04-19 08:00:00	2	2	0	B	0	NA	NA			NA	NA	NA	0	NA	115180	2021-04-29 11:08:22	11.1308
ZY3936	Male	60	2021-04-07 14:39:15	2021-04-19 08:00:00	2	2	0	O	0	NA	NA			NA	NA	NA	0	NA	150200	2021-04-26 11:35:03	8.14934
ZY1036	Male	75	2021-03-25 00:45:31	2021-04-19 11:30:00	2	2	0	AB	1	2021-04-23	2	Klebsiella pneumoniae（MDR）		1	0	0	0	NA	187203	2021-04-29 10:41:42	10.9665
ZY1058	Female	63	2021-03-31 11:47:26	2021-04-19 17:20:00	2	2	0	O	0	NA	NA			NA	NA	NA	0	NA	142942	2021-04-30 10:24:42	11.7116
ZY1106	Male	63	2021-04-14 16:23:15	2021-04-20 08:00:00	2	2	0	B	0	NA	NA			NA	NA	NA	0	NA	117599	2021-04-28 10:21:47	9.09846
ZY1092	Male	62	2021-04-09 19:35:51	2021-04-20 08:00:00	2	2	0	B	0	NA	NA			NA	NA	NA	0	NA	149340	2021-05-06 11:06:49	17.1297
ZY1094	Male	64	2021-04-10 14:11:19	2021-04-20 08:00:00	2	2	0	B	1	2021-04-22	1	Acinetobacter baumannii（MDR）	CRAB	1	0	0	1	12	343322	2021-05-10 16:00:23	21.3336
ZY1104	Male	66	2021-04-14 11:31:27	2021-04-20 09:00:00	2	2	0	A	0	NA	NA			NA	NA	NA	0	NA	131568	2021-05-01 11:07:54	12.0888
ZY1093	Male	48	2021-04-10 10:50:31	2021-04-20 10:00:00	2	2	0	A	1	2021-04-27	2	Klebsiella pneumoniae（MDR）	CRE	1	0	1	1	9	199272	2021-05-03 11:53:16	14.0787
ZY1081	Female	70	2021-04-07 08:04:59	2021-04-20 14:00:00	2	2	0	O	0	NA	NA			NA	NA	NA	1	2		2021-04-30 10:04:46	10.8366
ZY1010	Male	54	2021-03-19 16:16:11	2021-04-21 08:00:00	2	2	0	A	0	NA	NA			NA	NA	NA	0	NA	165530	2021-04-29 11:06:19	9.12939
ZY4079	Female	61	2021-04-04 18:39:12	2021-04-21 09:00:00	2	2	0	B	0	NA	NA			NA	NA	NA	0	NA	118667	2021-04-28 10:02:36	8.04347
ZY1025	Male	57	2021-03-23 15:03:16	2021-04-21 10:00:00	2	2	0	A	0	NA	NA			NA	NA	NA	0	NA	276677	2021-05-04 11:00:55	14.0423
ZY1089	Male	55	2021-04-09 08:38:58	2021-04-21 13:20:00	2	2	0	B	0	NA	NA			NA	NA	NA	0	NA	126717	2021-04-30 10:24:24	9.87806
ZY4081	Female	70	2021-03-17 20:46:10	2021-04-21 15:10:00	2	2	0	B	0	NA	NA			NA	NA	NA	0	NA	150663	2021-04-29 10:49:22	8.819
ZY1097	Female	69	2021-04-11 13:50:03	2021-04-22 08:00:00	2	2	0	B	0	NA	NA			NA	NA	NA	0	NA	138532	2021-05-01 11:10:53	10.1326
ZY4427	Female	53	2021-03-31 09:45:00	2021-04-22 08:00:00	2	2	0	B	0	NA	NA			NA	NA	NA	0	NA	166559	2021-05-06 15:51:23	15.3273
ZY1030	Female	73	2021-03-24 10:26:14	2021-04-22 09:00:00	2	2	0	O	0	NA	NA			NA	NA	NA	0	NA	169193	2021-05-05 10:32:07	14.064
ZY1102	Female	68	2021-04-13 14:27:06	2021-04-22 10:00:00	2	2	0	O	0	NA	NA			NA	NA	NA	0	NA	163701	2021-04-30 11:10:41	9.04909
ZY1120	Female	57	2021-04-18 13:22:41	2021-04-22 12:06:00	2	2	0	A	0	NA	NA			NA	NA	NA	0	NA	145296	2021-04-29 12:27:45	8.0151
ZY1111	Female	63	2021-04-16 14:44:53	2021-04-22 13:30:00	2	2	0	A	0	NA	NA			NA	NA	NA	0	NA	133287	2021-05-04 11:59:35	12.9372
ZY1095	Male	61	2021-04-10 15:31:27	2021-04-22 14:50:00	2	2	0	B	0	NA	NA			NA	NA	NA	0	NA	209387	2021-05-09 11:21:08	17.855
ZY4056	Male	67	2021-04-19 08:52:16	2021-04-23 08:00:00	2	2	0	AB	1	2021-05-03	2	Acinetobacter baumannii（MDR）	CRAB	1	0	0	0	NA	192423	2021-05-08 10:47:11	16.1161
ZY1118	Male	61	2021-04-17 20:34:34	2021-04-23 16:30:00	2	2	0	O	0	NA	NA			NA	NA	NA	0	NA	123791	2021-04-30 10:24:52	7.74644
ZY1121	Male	62	2021-04-18 15:17:59	2021-04-24 08:00:00	2	2	0	A	0	NA	NA			NA	NA	NA	0	NA	134833	2021-05-10 11:43:14	17.155
ZY1061	Male	53	2021-04-01 09:45:11	2021-04-24 08:00:00	2	2	0	B	0	NA	NA			NA	NA	NA	0	NA	147171	2021-05-05 10:23:27	12.0996
ZY1101	Female	80	2021-04-13 08:35:32	2021-04-24 08:00:00	2	2	0	O	0	NA	NA			NA	NA	NA	0	NA	148107	2021-05-04 10:44:12	11.114
ZY1085	Male	67	2021-04-08 11:58:03	2021-04-24 08:00:00	2	2	0	A	0	NA	NA			NA	NA	NA	0	NA	160551	2021-05-08 11:53:11	15.1619
ZY1110	Male	74	2021-04-15 15:51:00	2021-04-26 08:00:00	2	2	0	A	0	NA	NA			NA	NA	NA	0	NA	117752	2021-05-04 12:02:17	9.16825
ZY1103	Male	61	2021-04-13 15:30:36	2021-04-26 08:00:00	2	2	0	O	0	NA	NA			NA	NA	NA	0	NA	143264	2021-05-07 11:33:22	12.1482
ZY1098	Male	53	2021-04-12 11:37:42	2021-04-26 09:00:00	2	2	0	O	1	2021-04-27	1	Klebsiella pneumoniae (S)		0	0	0	0	NA	124581	2021-05-05 10:02:49	10.0436
ZY1123	Female	70	2021-04-18 15:53:08	2021-04-26 11:50:00	2	2	0	A	0	NA	NA			NA	NA	NA	0	NA		2021-05-09 11:11:34	13.9733
ZY1132	Female	65	2021-04-20 14:41:31	2021-04-26 12:50:00	2	2	0	B	0	NA	NA			NA	NA	NA	0	NA	148588	2021-05-05 10:32:15	9.90434
ZY1108	Male	62	2021-04-15 10:11:24	2021-04-27 08:00:00	2	2	0	A	0	NA	NA			NA	NA	NA	0	NA	155532	2021-05-17 14:47:58	21.2833
ZY1087	Male	72	2021-04-08 15:13:05	2021-04-27 08:00:00	2	2	0	B	1	2021-04-30	1	Acinetobacter baumannii（MDR）	CRAB	1	0	0	0	NA	155272	2021-05-13 10:26:14	17.1016
ZY0930	Female	50	2021-03-04 10:55:17	2021-04-27 08:00:00	2	2	0	A	0	NA	NA			NA	NA	NA	0	NA	236239	2021-05-17 11:44:38	21.156
ZY1122	Female	70	2021-04-18 15:53:08	2021-04-27 11:55:00	2	2	0	B	0	NA	NA			NA	NA	NA	0	NA	164723	2021-05-09 11:11:34	12.9698
ZY1100	Female	55	2021-04-12 17:47:52	2021-04-28 08:00:00	2	2	0	AB	0	NA	NA			NA	NA	NA	0	NA	126504	2021-05-07 10:34:42	10.1074
ZY1119	Male	76	2021-04-17 20:08:25	2021-04-28 08:00:00	2	2	0	O	0	NA	NA			NA	NA	NA	0	NA	164231	2021-05-09 11:08:11	12.1307
ZY1135	Female	79	2021-04-22 06:30:36	2021-04-28 08:00:00	2	2	0	AB	0	NA	NA			NA	NA	NA	1	23	223883	2021-05-21 12:03:37	24.1692
ZY1069	Female	64	2021-04-02 15:06:30	2021-04-28 08:00:00	2	2	0	O	0	NA	NA			NA	NA	NA	0	NA	224449	2021-05-08 09:57:57	11.0819
ZY1126	Male	71	2021-04-19 13:59:50	2021-04-28 15:00:00	2	2	0	A	0	NA	NA			NA	NA	NA	0	NA	174664	2021-05-18 11:12:22	20.8419
ZY1138	Female	66	2021-04-22 14:32:21	2021-04-28 18:10:00	2	2	0	A	0	NA	NA			NA	NA	NA	0	NA		2021-05-09 10:13:32	11.6691
ZY1139	Male	67	2021-04-22 16:06:01	2021-04-29 08:00:00	2	2	0	O	0	NA	NA			NA	NA	NA	1	18	138432	2021-05-09 11:09:41	11.1317
ZY1145	Female	73	2021-04-23 13:42:46	2021-04-29 14:30:00	2	2	0	O	0	NA	NA			NA	NA	NA	0	NA		2021-05-08 11:26:17	9.87242
ZY1116	Female	70	2021-04-17 14:32:27	2021-04-29 14:50:00	2	2	0	A	0	NA	NA			NA	NA	NA	0	NA	181756	2021-05-12 10:58:43	13.8394
ZY1107	Female	76	2021-04-14 21:02:01	2021-04-29 18:30:00	2	2	0	B	0	NA	NA			NA	NA	NA	0	NA	182149	2021-05-13 11:00:53	14.6881
ZY1086	Male	72	2021-04-08 14:58:31	2021-04-30 08:00:00	2	2	0	B	0	NA	NA			NA	NA	NA	0	NA	158960	2021-05-10 10:21:57	11.0986
ZY1114	Male	40	2021-04-17 11:53:24	2021-04-30 08:00:00	2	2	0	A	0	NA	NA			NA	NA	NA	0	NA	161145	2021-05-18 10:28:48	19.1033
ZY1124	Male	49	2021-04-19 07:08:28	2021-04-30 11:40:00	2	2	0	AB	0	NA	NA			NA	NA	NA	0	NA	212851	2021-05-13 11:09:46	13.979
ZY1083	Male	68	2021-04-08 09:47:15	2021-04-30 11:40:00	2	2	0	B	0	NA	NA			NA	NA	NA	0	NA	256277	2021-05-16 11:15:19	16.9829
ZY1115	Male	46	2021-04-17 14:18:43	2021-04-30 12:50:00	2	2	0	B	0	NA	NA			NA	NA	NA	0	NA	123920	2021-05-11 11:22:38	11.9393
ZY1143	Female	59	2021-04-23 10:31:19	2021-04-30 14:00:00	2	2	0	A	0	NA	NA			NA	NA	NA	0	NA		2021-05-11 10:50:45	11.8686
ZY1128	Female	73	2021-04-19 16:16:45	2021-05-03 08:00:00	2	2	0	B	1	2021-05-11	2			0	0	0	0	NA	146450	2021-05-15 11:13:03	13.1341
ZY1156	Male	42	2021-04-26 16:09:31	2021-05-03 08:00:00	2	2	0	A	0	NA	NA			NA	NA	NA	0	NA	169404	2021-05-17 14:57:06	15.2897
ZY1153	Male	48	2021-04-25 19:19:25	2021-05-03 08:00:46	2	2	0	B	0	NA	NA			NA	NA	NA	0	NA	168932	2021-05-20 11:18:42	18.1375
ZY1113	Male	66	2021-04-17 11:24:52	2021-05-03 10:00:00	2	2	0	O	1	2021-05-04	1			0	0	0	0	NA	203778	2021-05-13 11:21:41	11.0567
ZY1117	Male	57	2021-04-17 17:10:20	2021-05-03 13:00:00	2	2	0	O	0	NA	NA			NA	NA	NA	0	NA		2021-05-26 11:08:58	23.9229
ZY1140	Male	66	2021-04-22 18:13:25	2021-05-03 14:00:46	2	2	0	AB	0	NA	NA			NA	NA	NA	0	NA		2021-05-13 10:26:26	10.8512
ZY1109	Female	66	2021-04-15 10:35:32	2021-05-03 16:30:00	2	2	0	B	0	NA	NA			NA	NA	NA	0	NA	127044	2021-05-13 14:56:47	10.9353
ZY1154	Female	54	2021-04-26 11:37:24	2021-05-04 10:00:00	2	2	0	B	0	NA	NA			NA	NA	NA	0	NA	161762	2021-05-11 11:00:30	8.04201
ZY3828	Male	43	2021-03-31 12:02:50	2021-05-04 18:10:00	2	2	0	AB	1	2021-05-07	1	Klebsiella pneumoniae（MDR）	CRE	1	0	0	0	NA	228102	2021-06-21 10:21:17	48.6745
ZY4429	Female	68	2021-04-21 13:29:17	2021-05-05 08:00:00	2	2	0	B	0	NA	NA			NA	NA	NA	0	NA	125081	2021-05-11 10:50:55	7.11869
ZY1096	Male	77	2021-04-11 13:08:20	2021-05-05 08:00:00	2	2	0	A	0	NA	NA			NA	NA	NA	0	NA	147618	2021-05-13 09:51:38	9.07752
ZY1182	Male	55	2021-05-02 15:22:46	2021-05-05 08:00:00	2	2	1	O	1	2021-05-08	1	Klebsiella pneumoniae（MDR）		1	0	0	0	NA	106820	2021-05-20 11:25:14	16.1425
ZY1130	Male	53	2021-04-20 10:36:05	2021-05-05 11:00:00	2	2	0	B	0	NA	NA			NA	NA	NA	0	NA	118496	2021-05-14 10:42:07	9.98758
ZY1161	Male	33	2021-04-27 15:53:36	2021-05-05 12:00:00	2	2	0	B	0	NA	NA			NA	NA	NA	0	NA	110324	2021-05-15 11:12:17	10.9669
ZY4082	Male	57	2021-04-26 09:00:27	2021-05-05 14:20:00	2	2	0	A	0	NA	NA			NA	NA	NA	0	NA	153892	2021-05-13 09:58:59	8.81874
ZY0951	Male	40	2021-03-08 16:31:42	2021-05-05 14:20:00	2	2	0	B	0	NA	NA			NA	NA	NA	0	NA	236234	2021-05-20 10:30:18	15.8405
ZY1134	Male	63	2021-04-21 14:09:29	2021-05-05 18:00:00	2	2	0	B	0	NA	NA			NA	NA	NA	0	NA	106879	2021-05-14 10:52:23	9.70304
ZY1127	Female	61	2021-04-19 16:07:13	2021-05-05 18:40:00	2	2	0	A	0	NA	NA			NA	NA	NA	0	NA	126038	2021-05-29 11:12:29	24.6892
ZY1183	Female	50	2021-05-02 16:56:31	2021-05-06 08:00:00	2	2	0	AB	0	NA	NA			NA	NA	NA	0	NA	96884.3	2021-05-16 10:39:54	11.111
ZY1164	Male	67	2021-04-28 15:15:16	2021-05-06 08:00:00	2	2	0	B	0	NA	NA			NA	NA	NA	0	NA	122582	2021-05-19 10:29:56	14.1041
ZY1160	Female	67	2021-04-27 15:59:34	2021-05-06 08:00:00	2	2	0	A	0	NA	NA			NA	NA	NA	0	NA	159315	2021-05-18 14:04:27	13.2531
ZY1158	Male	71	2021-04-27 08:18:33	2021-05-06 10:00:00	2	2	0	A	0	NA	NA			NA	NA	NA	0	NA	126767	2021-05-15 10:16:01	10.0111
ZY3797	Female	56	2021-05-03 17:40:16	2021-05-06 11:00:00	2	2	1	AB	0	NA	NA			NA	NA	NA	0	NA	136848	2021-05-17 10:16:14	11.9696
ZY1155	Female	67	2021-04-26 14:09:48	2021-05-06 13:30:00	2	2	0	O	0	NA	NA			NA	NA	NA	0	NA	189423	2021-05-27 10:55:55	21.893
ZY1129	Male	60	2021-04-19 19:24:51	2021-05-06 14:00:00	2	2	0	B	0	NA	NA			NA	NA	NA	0	NA	121631	2021-05-20 10:29:16	14.8537
ZY1168	Female	58	2021-04-29 09:01:20	2021-05-06 14:45:00	2	2	0	A	0	NA	NA			NA	NA	NA	0	NA	144589	2021-05-17 11:03:50	11.8464
ZY1187	Male	72	2021-05-03 19:24:29	2021-05-07 08:00:00	2	2	0	A	0	NA	NA			NA	NA	NA	0	NA	115339	2021-05-20 11:29:59	14.1458
ZY4456	Male	72	2021-05-02 17:09:28	2021-05-07 08:00:00	2	2	0	O	0	NA	NA			NA	NA	NA	0	NA	126229	2021-05-28 11:25:01	22.1424
ZY4381	Male	69	2021-04-21 14:49:28	2021-05-07 08:00:00	2	2	0	O	0	NA	NA			NA	NA	NA	0	NA	135163	2021-05-21 10:18:57	15.0965
ZY1180	Male	50	2021-05-01 09:05:52	2021-05-07 08:00:00	2	2	0	O	0	NA	NA			NA	NA	NA	0	NA	144186	2021-05-17 11:01:18	11.1259
ZY3954	Female	73	2021-04-27 01:30:42	2021-05-07 08:00:00	2	2	0	AB	0	NA	NA			NA	NA	NA	0	NA	181240	2021-05-31 11:07:53	25.1305
ZY1174	Male	49	2021-04-29 18:16:01	2021-05-07 10:00:00	2	2	0	O	0	NA	NA			NA	NA	NA	0	NA	155540	2021-05-24 11:14:33	18.0518
ZY0976	Male	68	2021-03-12 13:39:20	2021-05-07 13:30:00	2	2	0	A	0	NA	NA			NA	NA	NA	0	NA	175108	2021-05-22 09:17:26	15.8246
ZY1144	Male	53	2021-04-23 11:27:27	2021-05-07 15:50:00	2	2	0	A	0	NA	NA			NA	NA	NA	0	NA	182740	2021-05-24 10:23:19	17.7731
ZY1177	Male	66	2021-04-30 11:34:52	2021-05-08 08:00:00	2	2	0	A	0	NA	NA			NA	NA	NA	0	NA	132607	2021-05-15 11:04:52	8.12838
ZY1099	Male	54	2021-04-12 11:37:54	2021-05-08 08:00:00	2	2	0	O	0	NA	NA			NA	NA	NA	0	NA	138070	2021-05-14 15:00:11	7.29179
ZY1146	Female	60	2021-04-23 15:43:41	2021-05-08 10:50:00	2	2	0	B	0	NA	NA			NA	NA	NA	0	NA		2021-05-27 11:32:42	20.0297
ZY1167	Male	72	2021-04-28 17:20:21	2021-05-08 11:40:00	2	2	0	B	0	NA	NA			NA	NA	NA	0	NA		2021-05-22 11:10:51	14.9798
ZY1152	Male	64	2021-04-25 16:19:19	2021-05-08 15:00:00	2	2	0	B	0	NA	NA			NA	NA	NA	0	NA	162850	2021-05-30 10:07:20	22.7968
ZY1034	Female	69	2021-03-24 19:33:05	2021-05-09 08:00:00	2	2	0	B	0	NA	NA			NA	NA	NA	0	NA	186230	2021-05-24 11:04:52	16.1284
ZY0864	Male	47	2021-04-20 12:48:27	2021-05-09 14:10:41	2	2	0	A	0	NA	NA			NA	NA	NA	0	NA	138290	2021-05-17 10:42:22	8.85534
ZY1178	Male	66	2021-04-30 14:02:52	2021-05-10 08:00:00	2	2	0	A	0	NA	NA			NA	NA	NA	0	NA	122499	2021-05-19 11:00:09	10.1251
ZY1133	Female	72	2021-04-20 15:25:25	2021-05-10 08:00:00	2	2	0	A	0	NA	NA			NA	NA	NA	0	NA	161329	2021-05-26 11:11:39	17.1331
ZY4492	Male	52	2021-04-29 15:47:42	2021-05-10 11:50:00	2	2	0	O	0	NA	NA			NA	NA	NA	0	NA	120111	2021-05-20 11:18:42	10.9783
ZY1165	Male	78	2021-04-28 16:11:07	2021-05-10 14:00:00	2	2	0	AB	0	NA	NA			NA	NA	NA	0	NA	146761	2021-05-17 10:12:11	7.84179
ZY1175	Male	52	2021-04-30 09:25:09	2021-05-10 14:00:00	2	2	0	O	0	NA	NA			NA	NA	NA	0	NA	169996	2021-05-20 10:28:26	10.8531
ZY1137	Female	53	2021-04-22 09:46:48	2021-05-10 14:07:00	2	2	0	O	0	NA	NA			NA	NA	NA	0	NA		2021-06-02 14:59:14	24.0363
ZY1151	Female	64	2021-04-25 11:53:16	2021-05-10 20:20:00	2	2	0	O	0	NA	NA			NA	NA	NA	1	12	155017	2021-05-24 10:49:12	14.6036
ZY1169	Male	80	2021-04-29 09:58:10	2021-05-11 08:00:00	2	2	0	O	1	2021-05-14	1			0	0	0	1	14	176948	2021-05-27 10:16:53	17.0951
ZY1157	Male	53	2021-04-26 17:24:22	2021-05-11 08:00:00	2	2	0	B	0	NA	NA			NA	NA	NA	0	NA	217344	2021-05-29 11:52:39	19.1616
ZY3812	Female	57	2021-04-23 10:55:32	2021-05-11 13:00:00	2	2	0	B	0	NA	NA			NA	NA	NA	0	NA		2021-05-27 11:11:30	16.9247
ZY1142	Male	53	2021-04-23 10:12:19	2021-05-11 13:30:00	2	2	0	O	0	NA	NA			NA	NA	NA	0	NA		2021-05-20 10:28:12	9.87375
ZY1162	Male	64	2021-04-28 10:13:01	2021-05-12 08:00:00	2	2	0	O	0	NA	NA			NA	NA	NA	0	NA	156867	2021-06-02 10:08:18	22.0891
ZY1176	Female	75	2021-04-30 10:28:00	2021-05-12 08:15:00	2	2	0	A	0	NA	NA			NA	NA	NA	0	NA		2021-05-22 11:20:12	11.1286
ZY1172	Male	68	2021-04-29 16:15:02	2021-05-12 13:20:00	2	2	0	B	0	NA	NA			NA	NA	NA	0	NA	165308	2021-05-19 10:59:50	7.90266
ZY4094	Male	58	2021-04-16 16:00:38	2021-05-12 14:00:00	2	2	0	B	0	NA	NA			NA	NA	NA	0	NA	143987	2021-05-20 09:45:15	8.82309
ZY1150	Male	65	2021-04-23 18:19:51	2021-05-13 08:00:00	2	2	0	A	0	NA	NA			NA	NA	NA	0	NA	208198	2021-05-28 12:30:04	16.1875
ZY1082	Male	68	2021-04-07 08:29:52	2021-05-13 08:00:00	2	2	0	O	0	NA	NA			NA	NA	NA	0	NA	220396	2021-05-25 10:34:43	13.1074
ZY1170	Male	44	2021-04-29 10:32:13	2021-05-13 09:00:00	2	2	0	B	0	NA	NA			NA	NA	NA	0	NA	184232	2021-06-05 11:03:42	24.0859
ZY1186	Male	74	2021-05-03 12:42:05	2021-05-13 13:20:00	2	2	0	O	0	NA	NA			NA	NA	NA	0	NA	155973	2021-05-26 10:37:28	13.8871
ZY1185	Female	70	2021-05-03 10:27:04	2021-05-14 08:00:00	2	2	0	O	0	NA	NA			NA	NA	NA	0	NA	197421	2021-05-19 12:11:53	6.17492
ZY1190	Male	54	2021-05-05 10:19:07	2021-05-14 13:20:00	2	2	0	B	0	NA	NA			NA	NA	NA	0	NA	233387	2021-05-18 16:26:35	5.12957
ZY1203	Male	64	2021-05-10 22:36:42	2021-05-15 13:00:00	2	2	0	A	1	2021-05-16	1	Acinetobacter baumannii（MDR）	CRAB	1	0	1	1	8	242174	2021-05-22 14:35:33	8.06635
ZY1188	Male	66	2021-05-04 10:25:56	2021-05-16 08:00:00	2	2	0	O	0	NA	NA			NA	NA	NA	0	NA	144360	2021-05-24 10:22:46	9.09914
ZY4074	Male	63	2021-04-18 11:36:34	2021-05-16 09:00:00	2	2	0	O	0	NA	NA			NA	NA	NA	0	NA		2021-05-25 10:40:05	10.0695
ZY1166	Male	71	2021-04-28 16:18:44	2021-05-16 09:40:00	2	2	0	O	0	NA	NA			NA	NA	NA	0	NA	208315	2021-06-08 10:28:34	24.0337
ZY1149	Male	69	2021-04-23 19:43:34	2021-05-16 12:20:00	2	2	0	A	0	NA	NA			NA	NA	NA	0	NA	188420	2021-05-24 10:23:28	8.91907
ZY1163	Male	75	2021-04-28 13:39:55	2021-05-16 15:20:00	2	2	0	O	0	NA	NA			NA	NA	NA	0	NA	159187	2021-05-21 11:07:26	5.82461
ZY1159	Male	54	2021-04-27 10:30:45	2021-05-17 08:00:25	2	2	0	A	0	NA	NA			NA	NA	NA	0	NA	158032	2021-05-25 10:35:07	9.10743
ZY4440	Female	61	2021-04-29 12:03:09	2021-05-17 15:00:00	2	2	0	A	1	2021-05-20	1	Klebsiella pneumoniae（MDR）	CRE	1	0	1	1	14	426366	2021-05-31 15:10:19	15.0072
ZY1198	Female	70	2021-05-09 15:38:28	2021-05-18 08:00:00	2	2	0	O	0	NA	NA			NA	NA	NA	0	NA	173303	2021-05-30 11:48:09	13.1584
ZY1189	Female	59	2021-05-04 19:57:50	2021-05-18 08:00:00	2	2	0	A	0	NA	NA			NA	NA	NA	1	16	203621	2021-06-18 11:39:12	32.1522
ZY3833	Female	67	2021-04-09 16:43:07	2021-05-18 19:10:00	2	2	0	B	0	NA	NA			NA	NA	NA	0	NA	212224	2021-05-31 09:53:25	13.6135
ZY4098	Male	71	2021-05-05 15:16:16	2021-05-19 08:00:00	2	2	0	A	0	NA	NA			NA	NA	NA	0	NA	126569	2021-05-26 11:22:17	8.14047
ZY1194	Female	69	2021-05-08 09:19:07	2021-05-19 08:00:00	2	2	0	A	0	NA	NA			NA	NA	NA	0	NA	150371	2021-06-09 11:35:21	22.1495
ZY1148	Male	57	2021-04-23 18:44:49	2021-05-19 08:00:00	2	2	0	B	0	NA	NA			NA	NA	NA	0	NA	158762	2021-05-30 10:43:32	12.1136
ZY1196	Female	60	2021-05-08 15:56:26	2021-05-19 10:00:00	2	2	0	O	0	NA	NA			NA	NA	NA	0	NA	129685	2021-06-02 14:54:48	15.2047
ZY1131	Female	65	2021-04-20 10:43:33	2021-05-19 19:10:00	2	2	0	O	0	NA	NA			NA	NA	NA	0	NA	127590	2021-05-28 10:19:46	9.63178
ZY4434	Male	48	2021-05-08 16:17:38	2021-05-19 19:30:00	2	2	0	A	0	NA	NA			NA	NA	NA	0	NA	158254	2021-05-28 11:13:51	9.65545
ZY1105	Male	51	2021-04-14 15:33:51	2021-05-20 08:00:00	2	2	0	B	1	2021-05-26	2	Klebsiella pneumoniae (S)		0	0	0	0	NA	217408	2021-06-08 11:57:30	20.1649
ZY1191	Male	70	2021-05-07 09:46:46	2021-05-20 09:00:00	2	2	0	B	1	2021-05-24	2	Klebsiella pneumoniae（MDR）		1	0	0	0	NA	137027	2021-05-30 11:39:16	11.1106
ZY1217	Male	69	2021-05-13 17:37:19	2021-05-20 14:30:00	2	2	0	A	0	NA	NA			NA	NA	NA	0	NA	124159	2021-06-01 11:05:47	12.8582
ZY1204	Female	69	2021-05-11 08:27:08	2021-05-20 16:00:00	2	2	0	B	1	2021-05-24	2	Stenotrophomonas maltophilia (S)		0	0	0	1	15	219946	2021-06-16 10:27:21	27.769
ZY1226	Female	47	2021-05-15 08:53:27	2021-05-21 08:00:00	2	2	0	A	0	NA	NA			NA	NA	NA	0	NA	171793	2021-06-02 11:16:42	13.1366
ZY4093	Male	47	2021-04-28 14:58:18	2021-05-21 09:00:00	2	2	0	B	0	NA	NA			NA	NA	NA	0	NA	191764	2021-06-05 10:35:08	16.0661
ZY1214	Male	55	2021-05-13 08:13:29	2021-05-21 12:30:00	2	2	0	O	0	NA	NA			NA	NA	NA	0	NA	130344	2021-06-09 12:03:48	19.9818
ZY1219	Male	74	2021-05-14 09:17:16	2021-05-21 16:50:00	2	2	0	B	0	NA	NA			NA	NA	NA	0	NA	101584	2021-05-31 11:01:34	10.758
ZY1195	Male	67	2021-05-08 14:45:42	2021-05-21 19:10:00	2	2	0	O	0	NA	NA			NA	NA	NA	0	NA	129063	2021-06-03 11:14:25	13.6697
ZY1173	Male	64	2021-04-29 16:15:48	2021-05-21 20:25:00	2	2	0	O	0	NA	NA			NA	NA	NA	0	NA	140131	2021-05-31 09:53:36	10.5615
ZY1202	Male	64	2021-05-10 18:44:31	2021-05-22 08:00:00	2	2	0	AB	1	2021-05-25	1	Acinetobacter baumannii（S）		0	0	0	0	NA	129771	2021-05-31 10:52:04	10.1195
ZY1112	Male	63	2021-04-16 19:02:35	2021-05-22 15:06:00	2	2	0	B	0	NA	NA			NA	NA	NA	0	NA	168080	2021-06-02 10:56:30	11.8267
ZY1223	Male	68	2021-05-14 15:32:09	2021-05-23 08:00:00	2	2	0	B	0	NA	NA			NA	NA	NA	0	NA	141730	2021-06-03 10:45:02	12.1146
ZY1171	Female	66	2021-04-29 14:56:14	2021-05-23 08:00:00	2	2	0	O	0	NA	NA			NA	NA	NA	0	NA	168064	2021-06-05 10:57:38	14.1234
ZY1125	Male	39	2021-04-19 10:51:47	2021-05-23 12:30:00	2	2	0	B	0	NA	NA			NA	NA	NA	0	NA	129836	2021-05-31 11:03:52	8.94019
ZY1184	Male	66	2021-05-03 09:39:43	2021-05-23 12:50:00	2	2	0	AB	0	NA	NA			NA	NA	NA	1	10	172268	2021-06-07 10:02:55	15.884
ZY1227	Male	51	2021-05-15 11:48:34	2021-05-24 08:00:00	2	2	0	O	0	NA	NA			NA	NA	NA	0	NA	126088	2021-06-07 11:14:19	15.1349
ZY1201	Male	70	2021-05-10 15:19:14	2021-05-24 08:00:00	2	2	0	B	0	NA	NA			NA	NA	NA	0	NA	160089	2021-06-04 10:13:32	12.0927
ZY1179	Female	69	2021-04-30 19:37:35	2021-05-24 12:20:00	2	2	0	A	0	NA	NA			NA	NA	NA	0	NA	174059	2021-06-01 10:29:17	8.92311
ZY1141	Male	53	2021-04-23 08:46:29	2021-05-24 12:50:00	2	2	0	A	0	NA	NA			NA	NA	NA	0	NA		2021-06-06 10:05:18	13.8856
ZY1206	Female	74	2021-05-11 15:50:34	2021-05-24 14:10:00	2	2	0	A	0	NA	NA			NA	NA	NA	0	NA	104998	2021-05-31 11:20:33	7.88233
ZY1210	Female	56	2021-05-11 21:56:00	2021-05-24 15:50:00	2	2	0	A	0	NA	NA			NA	NA	NA	0	NA	146005	2021-06-09 11:32:18	16.821
ZY4103	Male	68	2021-05-20 16:10:50	2021-05-24 18:20:00	2	2	0	B	0	NA	NA			NA	NA	NA	0	NA	121475	2021-06-02 10:33:51	9.67628
ZY4102	Male	50	2021-05-23 16:19:46	2021-05-25 08:00:00	2	2	1	A	0	NA	NA			NA	NA	NA	0	NA	118596	2021-06-02 10:18:39	9.09628
ZY1224	Female	55	2021-05-14 16:56:11	2021-05-25 14:20:00	2	2	0	A	0	NA	NA			NA	NA	NA	0	NA	128874	2021-06-02 10:18:15	8.83212
ZY1200	Male	72	2021-05-09 21:31:32	2021-05-25 16:20:00	2	2	0	O	1	2021-05-28	1	Streptococcus pneumoniae（S）		0	0	0	0	NA	213809	2021-06-02 10:53:06	8.77299
ZY1246	Female	67	2021-05-20 15:02:34	2021-05-26 08:00:00	2	2	0	A	0	NA	NA			NA	NA	NA	0	NA	135325	2021-06-11 11:34:11	17.1487
ZY1220	Male	61	2021-05-14 12:03:11	2021-05-26 09:00:00	2	2	0	B	0	NA	NA			NA	NA	NA	0	NA	118123	2021-06-02 10:08:04	8.04727
ZY1236	Male	55	2021-05-17 16:00:20	2021-05-26 12:00:00	2	2	0	A	0	NA	NA			NA	NA	NA	0	NA	109595	2021-06-05 11:35:18	10.9828
ZY1212	Male	64	2021-05-12 10:24:45	2021-05-26 14:00:00	2	2	0	B	0	NA	NA			NA	NA	NA	0	NA	150621	2021-06-05 10:55:32	10.8719
ZY1231	Male	62	2021-05-17 01:10:34	2021-05-27 08:00:00	2	2	0	A	0	NA	NA			NA	NA	NA	0	NA	132092	2021-06-05 10:35:01	10.1077
ZY1229	Female	67	2021-05-15 15:44:07	2021-05-27 08:00:00	2	2	0	O	0	NA	NA			NA	NA	NA	0	NA	136935	2021-06-07 10:08:50	12.0895
ZY1193	Male	64	2021-05-07 11:00:30	2021-05-27 14:20:00	2	2	0	A	0	NA	NA			NA	NA	NA	0	NA	169637	2021-06-12 14:43:13	17.0161
ZY1247	Female	58	2021-05-20 17:15:01	2021-05-27 15:10:00	2	2	0	B	0	NA	NA			NA	NA	NA	0	NA	135247	2021-06-10 16:43:06	15.0647
ZY1233	Female	76	2021-05-17 09:45:05	2021-05-27 15:30:00	2	2	0	B	0	NA	NA			NA	NA	NA	0	NA	132480	2021-06-17 10:04:30	21.774
ZY3859	Male	65	2021-05-04 09:11:32	2021-05-27 18:00:00	2	2	0	O	0	NA	NA			NA	NA	NA	0	NA	152687	2021-06-03 11:24:20	7.72523
ZY1239	Female	56	2021-05-18 20:50:26	2021-05-28 08:00:00	2	2	0	B	0	NA	NA			NA	NA	NA	0	NA	132076	2021-06-08 11:02:36	12.1268
ZY1244	Male	68	2021-05-20 09:34:02	2021-05-28 08:00:00	2	2	0	B	0	NA	NA			NA	NA	NA	0	NA	141692	2021-06-11 11:51:00	15.1604
ZY1221	Female	75	2021-05-14 14:39:34	2021-05-28 13:10:00	2	2	0	A	0	NA	NA			NA	NA	NA	0	NA	142764	2021-06-11 11:47:38	14.9428
ZY1241	Male	71	2021-05-19 10:58:24	2021-05-28 14:00:00	2	2	0	O	1	2021-06-04	2	Proteus mirabilis（MDR）		1	0	0	1	19	225347	2021-06-19 11:41:41	22.9039
ZY1207	Male	47	2021-05-11 16:30:43	2021-05-28 16:30:00	2	2	0	B	0	NA	NA			NA	NA	NA	0	NA	112991	2021-06-10 11:03:35	13.7733
ZY1254	Female	49	2021-05-23 09:49:22	2021-05-28 20:50:00	2	2	0	O	0	NA	NA			NA	NA	NA	0	NA	155709	2021-07-03 09:55:11	36.5453
ZY1192	Female	67	2021-05-07 10:18:52	2021-05-29 08:00:00	2	2	0	O	0	NA	NA			NA	NA	NA	0	NA	145298	2021-06-05 10:34:03	8.10698
ZY1213	Male	62	2021-05-12 18:44:41	2021-05-29 08:00:00	2	2	0	O	0	NA	NA			NA	NA	NA	0	NA	195908	2021-07-02 11:18:18	35.1377
ZY1205	Male	60	2021-05-11 15:41:07	2021-05-29 09:00:00	2	2	0	B	0	NA	NA			NA	NA	NA	0	NA	152332	2021-06-07 10:03:14	10.0439
ZY0741	Female	69	2021-05-14 21:43:02	2021-05-29 13:40:00	2	2	0	O	0	NA	NA			NA	NA	NA	0	NA	205073	2021-06-17 08:55:47	19.8026
ZY4070	Male	47	2021-05-23 09:57:16	2021-05-31 08:00:00	2	2	0	B	0	NA	NA			NA	NA	NA	0	NA	105485	2021-06-10 15:34:22	11.3155
ZY4106	Male	74	2021-05-25 09:14:30	2021-05-31 08:00:00	2	2	0	AB	0	NA	NA			NA	NA	NA	0	NA	122075	2021-06-11 11:25:05	12.1424
ZY3873	Male	54	2021-05-18 09:09:48	2021-05-31 08:00:00	2	2	0	A	1	2021-06-13	2	Klebsiella pneumoniae（MDR）、Staphylococcus aureus（MDR）	CRE，MRSA	1	1	1	1	14	233959	2021-06-25 10:42:19	26.1127
ZY1250	Male	50	2021-05-22 10:04:04	2021-05-31 16:00:00	2	2	0	AB	0	NA	NA			NA	NA	NA	0	NA	175066	2021-06-17 10:19:56	17.7638
ZY1234	Male	45	2021-05-17 13:19:16	2021-05-31 17:55:00	2	2	0	B	0	NA	NA			NA	NA	NA	0	NA	143167	2021-06-09 10:42:21	9.69955
ZY1251	Male	68	2021-05-22 11:00:33	2021-06-01 08:00:00	2	2	0	A	0	NA	NA			NA	NA	NA	0	NA		2021-06-11 10:07:29	11.0885
ZY1225	Female	71	2021-05-14 18:37:16	2021-06-01 12:30:00	2	2	0	B	1	2021-06-03	1	Acinetobacter baumannii（MDR））、Staphylococcus aureus（MDR）	CRAB、MRSA	1	1	0	1	43	561815	2021-07-13 10:36:10	42.9209
ZY1230	Female	66	2021-05-16 18:28:07	2021-06-01 13:00:00	2	2	0	B	1	2021-06-02	1	Burkholderia cepacia（S）		0	0	0	1	21	574375	2021-06-25 17:34:41	25.1908
ZY1245	Male	64	2021-05-20 11:43:29	2021-06-01 13:50:00	2	2	0	AB	0	NA	NA			NA	NA	NA	0	NA	112127	2021-06-07 10:02:45	6.84219
ZY1237	Female	66	2021-05-18 14:58:01	2021-06-02 08:00:00	2	2	0	O	0	NA	NA			NA	NA	NA	0	NA	131815	2021-06-12 14:30:56	11.2715
ZY1243	Male	55	2021-05-19 20:20:14	2021-06-02 08:00:00	2	2	0	B	0	NA	NA			NA	NA	NA	0	NA	135085	2021-06-11 10:06:19	10.0877
ZY1215	Male	74	2021-05-13 15:03:18	2021-06-02 08:00:00	2	2	0	O	0	NA	NA			NA	NA	NA	0	NA	148990	2021-06-11 11:05:45	10.129
ZY1218	Female	72	2021-05-14 08:43:50	2021-06-02 09:00:00	2	2	0	AB	0	NA	NA			NA	NA	NA	0	NA	144860	2021-06-11 11:10:32	10.0906
ZY4101	Male	51	2021-05-23 14:05:13	2021-06-02 10:00:00	2	2	0	B	0	NA	NA			NA	NA	NA	0	NA	133151	2021-06-10 11:43:39	9.07198
ZY1249	Male	48	2021-05-21 20:14:09	2021-06-02 12:20:00	2	2	0	O	0	NA	NA			NA	NA	NA	0	NA	155971	2021-06-17 10:40:31	15.9309
ZY1270	Female	65	2021-05-27 10:13:11	2021-06-02 13:00:00	2	2	0	O	0	NA	NA			NA	NA	NA	0	NA	112251	2021-06-17 10:25:58	15.893
ZY1256	Female	56	2021-05-24 11:44:11	2021-06-02 16:30:00	2	2	0	O	0	NA	NA			NA	NA	NA	0	NA	126484	2021-06-22 10:31:35	20.7511
ZY1268	Male	54	2021-05-26 15:36:13	2021-06-03 08:00:00	2	2	0	B	0	NA	NA			NA	NA	NA	0	NA	116593	2021-06-19 10:12:27	17.092
ZY1211	Male	66	2021-05-12 10:18:02	2021-06-03 08:00:00	2	2	0	O	1	2021-06-15	2	Klebsiella pneumoniae（MDR）	CRE	1	0	0	0	NA	197887	2021-06-28 11:05:05	26.1285
ZY1259	Male	47	2021-05-25 09:19:51	2021-06-03 08:00:00	2	2	0	A	0	NA	NA			NA	NA	NA	0	NA	155282	2021-06-13 09:54:36	11.0796
ZY4092	Male	78	2021-05-10 08:41:16	2021-06-03 08:00:00	2	2	0	A	0	NA	NA			NA	NA	NA	0	NA	167887	2021-06-16 15:17:02	14.3035
ZY1275	Male	62	2021-05-28 14:50:59	2021-06-03 08:00:00	2	2	0	O	0	NA	NA			NA	NA	NA	0	NA	215859	2021-07-05 11:10:46	33.1325
ZY4009	Male	75	2021-05-13 15:42:39	2021-06-03 09:00:00	2	2	0	B	0	NA	NA			NA	NA	NA	0	NA	161965	2021-06-13 10:01:27	11.0427
ZY1228	Male	66	2021-05-15 11:46:26	2021-06-03 11:00:00	2	2	0	B	0	NA	NA			NA	NA	NA	0	NA	217874	2021-06-06 11:27:05	4.01881
ZY1262	Male	66	2021-05-25 19:47:22	2021-06-03 16:30:00	2	2	0	O	0	NA	NA			NA	NA	NA	1	3	252610	2021-06-24 11:12:34	21.7796
ZY1264	Female	51	2021-05-26 08:43:37	2021-06-04 08:00:00	2	2	0	A	0	NA	NA			NA	NA	NA	0	NA	136689	2021-06-13 10:42:27	10.1128
ZY1267	Male	73	2021-05-26 15:19:20	2021-06-04 08:00:00	2	2	0	AB	0	NA	NA			NA	NA	NA	0	NA	139344	2021-06-20 08:38:22	17.0266
ZY1240	Male	70	2021-05-19 10:24:18	2021-06-04 08:00:00	2	2	0	AB	0	NA	NA			NA	NA	NA	0	NA	144500	2021-06-12 10:25:39	9.10115
ZY1277	Male	67	2021-05-29 10:06:08	2021-06-04 13:00:00	2	2	0	O	0	NA	NA			NA	NA	NA	0	NA	101441	2021-06-15 10:20:36	11.8893
ZY1261	Male	57	2021-05-25 12:44:54	2021-06-04 13:50:00	2	2	0	A	0	NA	NA			NA	NA	NA	0	NA	161983	2021-06-22 11:10:08	18.889
ZY1257	Male	74	2021-05-25 08:44:10	2021-06-04 14:00:00	2	2	0	B	0	NA	NA			NA	NA	NA	0	NA	138305	2021-06-12 10:30:47	8.85471
ZY4072	Male	59	2021-05-18 08:26:28	2021-06-05 08:00:00	2	2	0	O	0	NA	NA			NA	NA	NA	0	NA	139070	2021-06-15 10:01:15	11.0842
ZY1273	Male	54	2021-05-28 09:44:52	2021-06-05 08:00:00	2	2	0	B	0	NA	NA			NA	NA	NA	0	NA	161252	2021-06-23 11:12:06	19.1334
ZY1274	Male	57	2021-05-28 12:38:05	2021-06-05 08:00:00	2	2	0	A	0	NA	NA			NA	NA	NA	0	NA	177781	2021-06-18 10:31:06	14.1049
ZY1235	Male	69	2021-05-17 13:43:16	2021-06-05 12:58:00	2	2	0	B	0	NA	NA			NA	NA	NA	0	NA	160500	2021-06-18 10:31:37	13.8983
ZY1280	Male	68	2021-05-30 12:25:01	2021-06-05 16:40:00	2	2	0	A	0	NA	NA			NA	NA	NA	0	NA		2021-06-16 10:10:02	11.7292
ZY1265	Male	62	2021-05-26 09:05:03	2021-06-07 08:00:00	2	2	0	A	0	NA	NA			NA	NA	NA	0	NA	154671	2021-06-21 10:19:55	15.0972
ZY1271	Male	83	2021-05-27 14:43:36	2021-06-07 13:50:00	2	2	0	AB	0	NA	NA			NA	NA	NA	0	NA		2021-06-17 10:05:01	10.8438
ZY1258	Male	49	2021-05-25 09:09:11	2021-06-07 15:30:00	2	2	0	AB	0	NA	NA			NA	NA	NA	0	NA	197891	2021-06-22 10:58:45	15.8116
ZY1289	Female	68	2021-06-02 12:37:11	2021-06-08 08:00:00	2	2	0	B	0	NA	NA			NA	NA	NA	0	NA	128632	2021-06-21 11:50:14	14.1599
ZY1281	Male	74	2021-05-31 08:35:06	2021-06-08 08:00:00	2	2	0	A	0	NA	NA			NA	NA	NA	0	NA	130616	2021-06-21 10:14:54	14.0937
ZY1288	Male	70	2021-06-01 16:36:58	2021-06-08 13:40:00	2	2	0	B	0	NA	NA			NA	NA	NA	0	NA	151259	2021-06-23 10:47:01	15.8799
ZY1272	Female	51	2021-05-28 09:43:39	2021-06-09 08:00:00	2	2	0	A	0	NA	NA			NA	NA	NA	0	NA	134038	2021-06-21 11:47:35	13.158
ZY1248	Male	53	2021-05-21 08:01:16	2021-06-09 13:00:00	2	2	0	AB	0	NA	NA			NA	NA	NA	0	NA	143667	2021-06-18 10:31:16	9.89671
ZY1292	Male	51	2021-06-03 09:34:12	2021-06-09 13:20:00	2	2	0	A	0	NA	NA			NA	NA	NA	0	NA	123039	2021-06-22 11:03:14	13.905
ZY4087	Male	56	2021-05-28 08:56:13	2021-06-09 16:07:00	2	2	0	A	0	NA	NA			NA	NA	NA	0	NA	117309	2021-06-17 09:58:59	8.74443
ZY1287	Male	61	2021-06-01 16:03:34	2021-06-10 14:30:00	2	2	0	B	0	NA	NA			NA	NA	NA	0	NA	115589	2021-06-20 10:38:11	10.839
ZY1283	Male	67	2021-05-31 09:57:15	2021-06-11 08:00:00	2	2	0	B	0	NA	NA			NA	NA	NA	0	NA	123193	2021-06-24 11:14:01	14.1347
ZY1276	Male	38	2021-05-29 08:22:14	2021-06-11 08:00:00	2	2	0	A	1	2021-06-16	2	Klebsiella pneumoniae（MDR）	CRE	1	0	0	0	NA	136710	2021-06-28 10:21:34	18.0983
ZY1306	Female	49	2021-06-07 17:34:34	2021-06-11 09:00:00	2	2	0	AB	0	NA	NA			NA	NA	NA	0	NA	114089	2021-06-22 10:38:24	12.0683
ZY1295	Male	50	2021-06-04 08:19:23	2021-06-11 12:40:00	2	2	0	A	0	NA	NA			NA	NA	NA	0	NA	116377	2021-06-19 12:03:42	8.97479
ZY1238	Male	57	2021-05-18 15:29:52	2021-06-11 14:40:00	2	2	0	B	0	NA	NA			NA	NA	NA	0	NA	171839	2021-06-18 10:31:24	7.82736
ZY1279	Male	75	2021-05-30 09:45:13	2021-06-11 21:40:00	2	2	0	B	0	NA	NA			NA	NA	NA	0	NA	127186	2021-06-21 10:19:18	10.5273
ZY1304	Female	59	2021-06-07 10:15:36	2021-06-15 08:00:00	2	2	0	B	0	NA	NA			NA	NA	NA	0	NA	117237	2021-06-22 11:38:29	8.15172
ZY4109	Female	53	2021-06-05 12:23:02	2021-06-15 08:00:00	2	2	0	O	0	NA	NA			NA	NA	NA	0	NA	142953	2021-06-23 10:30:15	9.10434
ZY1269	Female	73	2021-05-26 16:43:02	2021-06-15 08:00:00	2	2	0	O	0	NA	NA			NA	NA	NA	0	NA	197785	2021-06-28 12:15:04	14.1771
ZY1260	Female	53	2021-05-25 09:29:03	2021-06-16 10:00:00	2	2	0	O	0	NA	NA			NA	NA	NA	1	5	257734	2021-06-27 11:09:53	12.0485
ZY1278	Male	66	2021-05-29 17:29:52	2021-06-16 11:00:00	2	2	0	A	0	NA	NA			NA	NA	NA	0	NA	157621	2021-06-23 11:13:02	8.00905
ZY3967	Female	62	2021-06-08 14:07:06	2021-06-16 14:30:00	2	2	0	A	1	2021-08-18 00:00:01	2	Staphylococcus aureus (MDR)	MRSA	1	0	1	1	15	316659	2021-09-01 15:01:27	78.0218
ZY1208	Female	53	2021-05-11 17:26:19	2021-06-16 17:50:00	2	2	0	B	0	NA	NA			NA	NA	NA	0	NA	246886	2021-07-01 10:51:22	15.7093
ZY4110	Male	65	2021-06-04 11:26:20	2021-06-16 19:15:00	2	2	0	A	0	NA	NA			NA	NA	NA	0	NA		2021-06-29 11:50:51	13.6916
ZY1282	Male	63	2021-05-31 09:31:56	2021-06-17 08:00:00	2	2	0	AB	0	NA	NA			NA	NA	NA	0	NA	142176	2021-06-29 11:52:51	13.1617
ZY4108	Male	66	2021-06-07 16:01:38	2021-06-17 08:00:00	2	2	0	B	0	NA	NA			NA	NA	NA	0	NA	172063	2021-07-12 09:27:58	26.0611
ZY4398	Male	67	2021-06-11 15:14:20	2021-06-17 09:00:00	2	2	0	A	0	NA	NA			NA	NA	NA	0	NA	158724	2021-07-07 16:11:26	21.2996
ZY4076	Male	55	2021-06-02 13:16:13	2021-06-17 12:50:00	2	2	0	B	1	2021-06-21 11:25:53	2	Staphylococcus aureus (MDR)	MRSA	1	0	0	1	34	279160	2021-07-24 18:50:36	38.2504
ZY1298	Female	66	2021-06-04 15:07:53	2021-06-17 13:30:00	2	2	0	B	0	NA	NA			NA	NA	NA	0	NA	202609	2021-07-04 11:06:35	17.9004
ZY1290	Male	64	2021-06-02 18:30:01	2021-06-17 16:00:00	2	2	0	A	0	NA	NA			NA	NA	NA	0	NA	119473	2021-06-25 10:09:41	8.75672
ZY1307	Male	48	2021-06-08 09:36:13	2021-06-17 19:08:00	2	2	0	O	0	NA	NA			NA	NA	NA	0	NA	146905	2021-06-25 10:12:20	8.62801
ZY1297	Male	54	2021-06-04 10:22:23	2021-06-18 08:00:00	2	2	0	O	0	NA	NA			NA	NA	NA	0	NA	129715	2021-06-28 10:21:46	11.0984
ZY1302	Male	63	2021-06-06 16:23:25	2021-06-18 16:00:00	2	2	0	O	1	2021-06-23	2	Burkholderia cepacia（MDR）		1	0	0	0	NA	173123	2021-07-01 10:53:26	13.7871
ZY1255	Male	67	2021-05-24 11:12:22	2021-06-19 08:00:00	2	2	0	A	0	NA	NA			NA	NA	NA	0	NA	287897	2021-07-16 12:40:42	28.1949
ZY1286	Male	63	2021-05-31 23:20:40	2021-06-20 08:00:00	2	2	0	A	0	NA	NA			NA	NA	NA	0	NA	137879	2021-06-27 10:57:41	8.12339
ZY4512	Male	52	2021-05-27 15:25:03	2021-06-21 08:00:00	2	2	0	A	0	NA	NA			NA	NA	NA	0	NA	149497	2021-07-03 10:56:07	13.1223
ZY4033	Male	79	2021-06-07 09:08:00	2021-06-21 08:00:00	2	2	0	B	1	2021-06-26	2	Klebsiella pneumoniae（MDR）		1	0	0	1	27	279293	2021-08-01 11:47:17	42.1578
ZY1222	Female	65	2021-05-14 13:57:36	2021-06-21 08:00:00	2	2	0	B	0	NA	NA			NA	NA	NA	0	NA		2021-07-05 11:52:49	15.1617
ZY1326	Male	60	2021-06-16 16:11:59	2021-06-21 14:30:00	2	2	0	O	0	NA	NA			NA	NA	NA	0	NA	160439	2021-07-08 14:33:43	18.0026
ZY1323	Female	68	2021-06-15 17:56:55	2021-06-22 08:00:00	2	2	0	A	0	NA	NA			NA	NA	NA	0	NA	114980	2021-07-04 10:24:50	13.1006
ZY1293	Male	73	2021-06-03 11:40:09	2021-06-22 08:00:00	2	2	0	O	0	NA	NA			NA	NA	NA	0	NA	185099	2021-07-05 11:16:19	14.1363
ZY1320	Male	61	2021-06-15 09:41:21	2021-06-22 08:00:00	2	2	0	O	0	NA	NA			NA	NA	NA	0	NA	188314	2021-07-06 11:26:25	15.1433
ZY1301	Female	76	2021-06-06 15:26:36	2021-06-22 13:00:00	2	2	0	AB	0	NA	NA			NA	NA	NA	0	NA	176823	2021-07-06 11:56:08	14.9556
ZY1291	Male	42	2021-06-02 23:35:32	2021-06-22 14:07:00	2	2	0	B	0	NA	NA			NA	NA	NA	0	NA	280509	2021-07-23 11:39:42	31.8977
ZY1321	Male	64	2021-06-15 13:53:35	2021-06-22 14:30:00	2	2	0	O	0	NA	NA			NA	NA	NA	0	NA	136771	2021-07-01 10:55:21	9.85094
ZY1325	Male	65	2021-06-16 10:03:08	2021-06-22 14:35:00	2	2	0	B	0	NA	NA			NA	NA	NA	0	NA	148830	2021-07-10 12:34:05	18.916
ZY1327	Female	58	2021-06-16 16:17:12	2021-06-22 14:50:00	2	2	0	O	0	NA	NA			NA	NA	NA	0	NA	195272	2021-07-23 18:05:30	32.1358
ZY1305	Male	66	2021-06-07 10:48:50	2021-06-22 20:40:00	2	2	0	A	0	NA	NA			NA	NA	NA	0	NA	183312	2021-07-03 09:54:17	11.5516
ZY1299	Male	55	2021-06-05 14:28:27	2021-06-23 08:00:00	2	2	0	A	0	NA	NA			NA	NA	NA	0	NA	152088	2021-07-03 13:35:56	11.2333
ZY1209	Male	62	2021-05-11 19:14:02	2021-06-23 08:20:00	2	2	0	B	0	NA	NA			NA	NA	NA	0	NA	185036	2021-07-06 11:52:35	14.1476
ZY1242	Male	49	2021-05-19 15:37:14	2021-06-23 10:00:00	2	2	0	B	1	2021-06-29	2	Klebsiella pneumoniae（MDR）	CRE	1	0	1	1	10	194075	2021-07-01 11:24:56	9.05898
ZY1316	Male	58	2021-06-14 16:19:07	2021-06-23 11:40:00	2	2	0	A	0	NA	NA			NA	NA	NA	0	NA	193859	2021-07-14 12:54:50	22.052
ZY3839	Female	74	2021-06-14 10:48:07	2021-06-23 13:50:00	2	2	0	A	0	NA	NA			NA	NA	NA	0	NA	262414	2021-07-29 16:56:31	37.1295
ZY1310	Male	65	2021-06-10 19:54:39	2021-06-23 15:30:00	2	2	0	B	0	NA	NA			NA	NA	NA	0	NA	136939	2021-07-01 10:56:19	8.80994
ZY4111	Female	64	2021-06-03 09:22:43	2021-06-24 08:00:00	2	2	0	B	0	NA	NA			NA	NA	NA	0	NA	153182	2021-07-06 10:15:04	13.0938
ZY1284	Male	65	2021-05-31 15:53:37	2021-06-24 14:00:00	2	2	0	A	0	NA	NA			NA	NA	NA	0	NA	170421	2021-07-06 10:17:02	12.8452
ZY1328	Male	47	2021-06-16 18:08:38	2021-06-24 16:30:00	2	2	0	B	0	NA	NA			NA	NA	NA	0	NA	162767	2021-07-05 10:04:30	11.7323
ZY1253	Male	44	2021-05-23 06:00:26	2021-06-24 20:25:55	2	2	0	A	0	NA	NA			NA	NA	NA	0	NA	168659	2021-07-08 10:33:38	14.5887
ZY1315	Male	77	2021-06-12 15:28:04	2021-06-25 08:00:00	2	2	0	O	1	2021-07-01	2	Pseudomonas aeruginosa（MDR）	CRPA	1	0	0	0	NA	305526	2021-07-21 15:00:00	27.2917
ZY1285	Female	72	2021-05-31 16:20:29	2021-06-25 08:00:00	2	2	0	AB	0	NA	NA			NA	NA	NA	0	NA	153782	2021-07-07 10:15:47	13.0943
ZY1319	Female	66	2021-06-15 08:44:56	2021-06-25 08:00:00	2	2	0	B	1	2021-07-01	2	Acinetobacter baumannii（S）		0	0	0	0	NA	178346	2021-07-08 15:32:47	14.3144
ZY4568	Male	37	2021-06-22 07:51:48	2021-06-25 08:00:00	2	2	1	B	0	NA	NA			NA	NA	NA	0	NA		2021-07-12 11:45:06	18.1563
ZY1303	Female	67	2021-06-07 10:01:04	2021-06-25 13:10:00	2	2	0	A	0	NA	NA			NA	NA	NA	0	NA	175640	2021-07-24 18:04:28	30.2045
ZY1342	Male	56	2021-06-22 12:05:29	2021-06-25 13:30:00	2	2	1	O	0	NA	NA			NA	NA	NA	0	NA	178639	2021-07-08 11:39:11	13.923
ZY1337	Female	61	2021-06-20 10:07:20	2021-06-26 14:30:00	2	2	0	O	1	2021-06-28	1			0	0	0	0	NA	157739	2021-07-08 10:32:42	12.8352
ZY4046	Male	65	2021-06-17 00:06:26	2021-06-28 08:00:00	2	2	0	A	0	NA	NA			NA	NA	NA	0	NA	128821	2021-07-14 10:45:40	17.115
ZY1309	Male	55	2021-06-10 15:48:21	2021-06-28 08:00:00	2	2	0	B	0	NA	NA			NA	NA	NA	0	NA	172826	2021-07-08 10:33:06	11.1063
ZY1332	Male	48	2021-06-18 16:00:09	2021-06-28 08:00:00	2	2	0	O	0	NA	NA			NA	NA	NA	0	NA	172887	2021-07-08 10:51:49	11.1193
ZY1252	Male	73	2021-05-22 16:25:31	2021-06-28 08:00:00	2	2	0	B	0	NA	NA			NA	NA	NA	0	NA	182012	2021-07-25 09:58:24	28.0822
ZY1308	Female	58	2021-06-10 09:59:48	2021-06-28 09:00:00	2	2	0	A	0	NA	NA			NA	NA	NA	0	NA	114737	2021-07-06 11:48:08	9.11676
ZY1263	Male	59	2021-05-26 02:40:48	2021-06-28 13:20:00	2	2	0	A	0	NA	NA			NA	NA	NA	0	NA	201310	2021-07-21 18:35:00	24.2188
ZY1324	Female	67	2021-06-16 01:24:02	2021-06-29 08:00:00	2	2	0	B	0	NA	NA			NA	NA	NA	0	NA	117483	2021-07-08 11:12:13	10.1335
ZY3831	Female	66	2021-06-15 08:38:01	2021-06-29 08:00:00	2	2	0	B	0	NA	NA			NA	NA	NA	0	NA	119035	2021-07-12 15:03:40	14.2942
ZY1349	Male	70	2021-06-24 10:58:28	2021-06-29 08:00:00	2	2	0	B	1	2021-07-05	2	Staphylococcus aureus（S）		0	0	0	0	NA	161293	2021-07-12 11:18:33	14.1379
ZY1329	Male	58	2021-06-17 12:38:47	2021-06-29 08:00:00	2	2	0	B	0	NA	NA			NA	NA	NA	0	NA	128208	2021-07-10 10:15:02	12.0938
ZY1314	Female	61	2021-06-11 20:03:34	2021-06-29 17:30:00	2	2	0	O	0	NA	NA			NA	NA	NA	0	NA	151455	2021-07-13 11:01:16	14.73
ZY1136	Male	61	2021-04-22 09:47:23	2021-06-30 08:00:00	2	2	0	O	0	NA	NA			NA	NA	NA	0	NA	151998	2021-07-08 11:50:56	9.16037
ZY1336	Male	63	2021-06-19 15:54:58	2021-06-30 08:00:00	2	2	0	B	0	NA	NA			NA	NA	NA	0	NA	223488	2021-07-24 17:25:16	25.3925
ZY1147	Male	64	2021-04-23 16:10:55	2021-06-30 13:53:00	2	2	0	B	1	2021-07-02	1			0	0	0	1	7	467871	2021-07-10 17:17:47	11.1422
ZY1335	Female	74	2021-06-19 15:51:17	2021-07-01 08:00:00	2	3	0	B	0	NA	NA			NA	NA	NA	0	NA	143788	2021-07-09 10:23:27	9.09962
ZY1344	Male	69	2021-06-23 04:56:49	2021-07-01 08:00:00	2	3	0	AB	0	NA	NA			NA	NA	NA	0	NA	146257	2021-07-24 18:48:57	24.4507
ZY1181	Male	66	2021-05-02 10:42:48	2021-07-01 12:20:00	2	3	0	A	0	NA	NA			NA	NA	NA	0	NA	294742	2021-07-09 10:47:48	8.93597
ZY1345	Male	63	2021-06-23 08:10:37	2021-07-01 14:30:00	2	3	0	AB	0	NA	NA			NA	NA	NA	0	NA	132717	2021-07-14 10:40:21	13.8405
ZY1296	Male	57	2021-06-04 10:08:33	2021-07-01 17:00:00	2	3	0	O	0	NA	NA			NA	NA	NA	0	NA	247823	2021-07-06 17:39:58	6.02775
ZY1352	Male	66	2021-06-27 08:21:18	2021-07-02 08:00:00	2	3	0	A	0	NA	NA			NA	NA	NA	0	NA	127217	2021-07-13 10:16:56	12.0951
ZY4380	Male	54	2021-06-24 22:25:34	2021-07-02 08:00:00	2	3	0	B	1	2021-07-07	2	Klebsiella pneumoniae（MDR）	CRE	1	0	0	0	NA	122804	2021-07-16 12:26:49	15.1853
ZY1334	Male	71	2021-06-19 15:48:17	2021-07-03 08:00:00	2	3	0	O	0	NA	NA			NA	NA	NA	0	NA	131136	2021-07-13 13:14:39	11.2185
ZY1354	Male	56	2021-06-27 10:23:31	2021-07-03 13:00:00	2	3	0	A	0	NA	NA			NA	NA	NA	0	NA	128359	2021-07-16 12:38:23	13.985
ZY1341	Male	46	2021-06-21 17:10:13	2021-07-05 08:00:00	2	3	0	A	0	NA	NA			NA	NA	NA	0	NA	121331	2021-07-13 10:26:30	9.10174
ZY1346	Male	53	2021-06-23 11:04:51	2021-07-05 08:00:00	2	3	0	AB	0	NA	NA			NA	NA	NA	0	NA	147432	2021-07-19 10:49:09	15.1175
ZY1351	Male	70	2021-06-26 15:48:46	2021-07-05 08:00:00	2	3	0	O	0	NA	NA			NA	NA	NA	0	NA	178115	2021-07-17 10:41:33	13.1122
ZY1330	Male	69	2021-06-17 15:27:30	2021-07-05 13:20:00	2	3	0	O	0	NA	NA			NA	NA	NA	0	NA	217288	2021-07-14 10:04:31	9.86425
ZY1311	Male	52	2021-06-11 03:27:04	2021-07-05 15:00:00	2	3	0	O	0	NA	NA			NA	NA	NA	0	NA	181724	2021-07-23 18:06:31	19.1295
ZY1333	Male	50	2021-06-18 16:04:28	2021-07-06 08:00:00	2	3	0	O	0	NA	NA			NA	NA	NA	0	NA	182112	2021-07-15 15:28:49	10.3117
ZY1340	Female	66	2021-06-20 14:05:23	2021-07-06 08:00:00	2	3	0	O	0	NA	NA			NA	NA	NA	0	NA	259254	2021-07-26 15:32:19	21.3141
ZY1338	Female	70	2021-06-20 11:02:44	2021-07-07 08:00:00	2	3	0	B	0	NA	NA			NA	NA	NA	0	NA	133957	2021-07-20 11:30:05	14.1459
ZY1353	Female	58	2021-06-27 08:41:01	2021-07-07 12:00:00	2	3	0	A	0	NA	NA			NA	NA	NA	0	NA	126165	2021-07-16 10:24:41	9.93381
ZY1355	Male	51	2021-06-29 14:22:47	2021-07-07 13:20:00	2	3	0	B	0	NA	NA			NA	NA	NA	0	NA	124928	2021-07-15 10:18:03	8.87365
ZY4114	Male	46	2021-06-27 09:25:50	2021-07-07 14:00:00	2	3	0	O	0	NA	NA			NA	NA	NA	0	NA	124082	2021-07-14 10:21:21	7.84816
ZY1300	Male	67	2021-06-06 11:10:39	2021-07-07 18:00:00	2	3	0	A	0	NA	NA			NA	NA	NA	0	NA	135139	2021-07-10 11:06:40	3.71296
ZY1216	Male	63	2021-05-13 15:37:18	2021-07-08 08:00:00	2	3	0	O	0	NA	NA			NA	NA	NA	0	NA	178358	2021-07-23 16:57:07	16.373
ZY3872	Female	73	2021-05-31 10:27:45	2021-07-08 09:00:00	2	3	0	AB	0	NA	NA			NA	NA	NA	0	NA	178648
ZY1357	Female	66	2021-06-30 09:42:58	2021-07-08 10:00:00	2	3	0	A	0	NA	NA			NA	NA	NA	0	NA		2021-07-19 11:34:14	12.0654
ZY1348	Male	67	2021-06-23 16:24:47	2021-07-08 10:35:00	2	3	0	AB	0	NA	NA			NA	NA	NA	0	NA	144008	2021-07-16 10:52:55	9.01244
ZY1322	Male	65	2021-06-15 15:42:32	2021-07-08 13:20:00	2	3	0	B	1	2021-07-13	2	Klebsiella pneumoniae（MDR）		1	0	0	0	NA	183051	2021-07-23 18:05:43	16.1984
ZY4115	Male	54	2021-06-23 00:21:06	2021-07-08 14:40:00	2	3	0	O	0	NA	NA			NA	NA	NA	0	NA	179692	2021-07-23 16:54:57	16.0937
ZY1375	Male	54	2021-07-06 13:36:30	2021-07-09 08:00:00	2	3	1	O	0	NA	NA			NA	NA	NA	0	NA	120012	2021-07-23 17:53:29	15.4121
ZY1364	Male	56	2021-07-04 12:09:54	2021-07-10 08:00:00	2	3	0	A	0	NA	NA			NA	NA	NA	0	NA	147566	2021-07-16 12:01:36	7.16778
ZY1347	Male	56	2021-06-23 12:41:16	2021-07-12 08:00:00	2	3	0	O	0	NA	NA			NA	NA	NA	0	NA	139858	2021-07-21 10:39:46	10.1109
ZY4437	Male	67	2021-06-07 18:33:02	2021-07-12 08:00:00	2	3	0	A	1	2021-07-13	1	Pseudomonas aeruginosa（MDR）	CRPA	1	0	1	1	14	385634	2021-08-14 10:12:07	34.0917
ZY1356	Male	54	2021-06-29 23:40:10	2021-07-12 08:00:00	2	3	0	B	0	NA	NA			NA	NA	NA	0	NA	161560	2021-07-24 13:35:10	13.2328
ZY1197	Male	72	2021-05-08 21:51:48	2021-07-12 08:00:00	2	3	0	A	0	NA	NA			NA	NA	NA	0	NA	307635	2021-07-28 10:44:14	7
ZY3918	Male	59	2021-06-14 16:29:45	2021-07-12 10:00:00	2	3	0	B	0	NA	NA			NA	NA	NA	0	NA	253036	2021-07-29 11:15:06	18.0522
ZY1339	Female	78	2021-06-20 13:44:25	2021-07-12 10:00:00	2	3	0	B	1	2021-07-13	1	Klebsiella pneumoniae (S)		0	0	0	0	NA	214469	2021-07-23 11:39:49	12.0693
ZY1367	Male	56	2021-07-04 16:19:28	2021-07-12 13:00:00	2	3	0	A	0	NA	NA			NA	NA	NA	0	NA	188827	2021-07-21 16:00:00	10.125
ZY1363	Male	55	2021-07-03 16:53:18	2021-07-12 13:30:00	2	3	0	O	0	NA	NA			NA	NA	NA	0	NA	143314	2021-07-24 18:30:22	13.2086
ZY3876	Male	53	2021-06-29 17:20:32	2021-07-12 17:10:00	2	3	0	A	0	NA	NA			NA	NA	NA	0	NA	182093	2021-07-23 16:55:15	11.9898
ZY1359	Female	61	2021-07-01 16:06:47	2021-07-12 18:30:00	2	3	0	A	0	NA	NA			NA	NA	NA	0	NA	135288	2021-07-23 17:18:07	11.9501
ZY1358	Female	68	2021-07-01 10:24:35	2021-07-13 08:00:00	2	3	0	AB	0	NA	NA			NA	NA	NA	0	NA	172609	2021-07-28 11:54:40	16.163
ZY1370	Male	56	2021-07-05 14:44:49	2021-07-13 08:00:00	2	3	0	A	0	NA	NA			NA	NA	NA	0	NA	192739	2021-07-24 12:51:44	12.2026
ZY1366	Female	70	2021-07-04 16:10:25	2021-07-13 16:30:00	2	3	0	B	0	NA	NA			NA	NA	NA	0	NA	138443	2021-07-21 18:12:00	9.07083
ZY1371	Female	55	2021-07-05 16:13:32	2021-07-14 08:00:00	2	3	0	B	0	NA	NA			NA	NA	NA	0	NA	98326.8	2021-07-22 11:19:41	9.13867
ZY1386	Male	54	2021-07-08 20:56:15	2021-07-14 08:00:00	2	3	0	B	0	NA	NA			NA	NA	NA	0	NA	149154	2021-07-23 15:05:20	10.2954
ZY1294	Male	66	2021-06-03 13:55:42	2021-07-14 08:00:00	2	3	0	B	0	NA	NA			NA	NA	NA	0	NA	287541	2021-08-05 10:32:17	23.1058
ZY1312	Male	72	2021-06-11 09:14:33	2021-07-14 09:00:00	2	3	0	O	0	NA	NA			NA	NA	NA	0	NA	179345	2021-07-26 10:52:37	13.0782
ZY1376	Male	32	2021-07-06 14:10:42	2021-07-14 13:00:00	2	3	0	B	0	NA	NA			NA	NA	NA	0	NA	126839	2021-07-24 15:34:21	11.1072
ZY1317	Male	67	2021-06-14 17:49:22	2021-07-15 08:00:00	2	3	0	A	1	2021-07-19	2	Stenotrophomonas maltophilia (S)		0	0	0	0	NA	179811	2021-07-30 16:30:01	16.3542
ZY1379	Male	64	2021-07-07 18:32:18	2021-07-15 12:10:00	2	3	0	B	0	NA	NA			NA	NA	NA	0	NA	238331	2021-08-02 11:07:24	18.9565
ZY1384	Male	44	2021-07-08 12:31:22	2021-07-15 14:30:00	2	3	0	B	0	NA	NA			NA	NA	NA	0	NA		2021-07-30 09:21:38	15.7859
ZY1394	Female	69	2021-07-12 10:19:34	2021-07-15 14:50:00	2	3	1	O	1	2021-07-21	2			0	0	0	1	7	217967	2021-07-31 15:22:12	17.0224
ZY1361	Female	63	2021-07-02 21:04:42	2021-07-15 16:50:00	2	3	0	B	0	NA	NA			NA	NA	NA	0	NA	123244	2021-07-23 18:06:08	9.05287
ZY1365	Male	59	2021-07-04 13:41:33	2021-07-15 20:00:00	2	3	0	A	0	NA	NA			NA	NA	NA	0	NA	151745	2021-08-04 09:30:03	20.5625
ZY1331	Male	47	2021-06-17 19:11:59	2021-07-16 10:00:00	2	3	0	B	0	NA	NA			NA	NA	NA	0	NA	147831	2021-07-24 17:17:14	9.30363
ZY1350	Male	67	2021-06-25 09:00:24	2021-07-16 14:30:00	2	3	0	O	0	NA	NA			NA	NA	NA	0	NA	155885	2021-07-26 11:23:24	10.8704
ZY1380	Female	65	2021-07-07 22:05:12	2021-07-16 19:10:00	2	3	0	O	0	NA	NA			NA	NA	NA	0	NA	141520	2021-08-02 11:15:58	17.6708
ZY4524	Male	52	2021-07-05 11:06:11	2021-07-17 08:00:00	2	3	0	B	0	NA	NA			NA	NA	NA	0	NA	143070	2021-07-27 14:10:14	11.2571
ZY1232	Female	78	2021-05-17 08:42:16	2021-07-17 08:00:00	2	3	0	O	0	NA	NA			NA	NA	NA	0	NA	173345	2021-07-30 08:45:06	14.0313
ZY1374	Male	48	2021-07-06 11:02:06	2021-07-17 12:30:00	2	3	0	O	0	NA	NA			NA	NA	NA	0	NA	116511	2021-07-29 10:23:45	12.9123
ZY1266	Male	72	2021-05-26 10:04:35	2021-07-17 13:00:00	2	3	0	A	1	2021-07-19	1	Acinetobacter baumannii（S）		0	0	0	0	NA	188573	2021-07-26 10:42:40	9.90463
ZY4117	Male	74	2021-06-28 13:14:50	2021-07-17 14:00:00	2	3	0	A	0	NA	NA			NA	NA	NA	0	NA	148124	2021-07-21 18:30:00	5.1875
ZY1369	Female	70	2021-07-05 12:58:55	2021-07-19 08:00:00	2	3	0	AB	0	NA	NA			NA	NA	NA	0	NA	135895	2021-07-26 11:13:22	8.13428
ZY1383	Male	64	2021-07-08 11:48:15	2021-07-19 13:00:00	2	3	0	B	0	NA	NA			NA	NA	NA	0	NA	160717	2021-07-28 10:49:30	9.90938
ZY1392	Female	61	2021-07-11 10:14:57	2021-07-20 08:00:00	2	3	0	A	0	NA	NA			NA	NA	NA	0	NA	115703	2021-07-26 11:15:47	7.13596
ZY1406	Male	46	2021-07-15 16:39:05	2021-07-20 08:00:00	2	3	0	B	0	NA	NA			NA	NA	NA	0	NA	153942	2021-08-02 11:07:05	14.1299
ZY1318	Male	52	2021-06-15 03:23:31	2021-07-20 09:00:00	2	3	0	O	0	NA	NA			NA	NA	NA	0	NA		2021-07-28 11:53:48	9.12069
ZY4439	Male	70	2021-07-12 16:24:21	2021-07-20 12:30:00	2	3	0	B	0	NA	NA			NA	NA	NA	0	NA	88383.4	2021-07-27 11:17:01	7.94932
ZY1368	Male	57	2021-07-05 12:38:26	2021-07-24 08:00:00	2	3	0	B	0	NA	NA			NA	NA	NA	0	NA	130539	2021-07-31 11:09:26	8.13155
ZY4119	Male	62	2021-07-07 19:31:18	2021-07-24 08:00:00	2	3	0	B	0	NA	NA			NA	NA	NA	0	NA	134164	2021-08-01 10:50:34	9.11845
ZY1393	Female	69	2021-07-11 10:59:03	2021-07-24 08:00:00	2	3	0	A	0	NA	NA			NA	NA	NA	0	NA	152467	2021-08-04 11:23:03	12.141
ZY1343	Male	34	2021-06-22 12:41:54	2021-07-24 10:00:00	2	3	0	AB	0	NA	NA			NA	NA	NA	0	NA	160479	2021-07-30 16:01:00	7.25069
ZY1372	Female	57	2021-07-05 18:05:12	2021-07-24 15:00:00	2	3	0	B	0	NA	NA			NA	NA	NA	0	NA	148739	2021-08-03 15:52:39	11.0366
ZY1407	Male	43	2021-07-16 08:22:00	2021-07-25 08:00:00	2	3	0	A	0	NA	NA			NA	NA	NA	0	NA	127561	2021-08-06 10:09:56	13.0902
ZY1385	Male	68	2021-07-08 16:44:21	2021-07-25 08:15:00	2	3	0	A	0	NA	NA			NA	NA	NA	0	NA	166860	2021-08-01 11:09:43	8.12133
ZY1399	Male	38	2021-07-13 15:16:59	2021-07-25 09:00:00	2	3	0	A	0	NA	NA			NA	NA	NA	0	NA	147462	2021-08-02 12:10:02	9.13197
ZY1313	Male	69	2021-06-11 13:12:28	2021-07-25 09:00:00	2	3	0	B	0	NA	NA			NA	NA	NA	0	NA	174945	2021-08-04 09:32:21	11.0225
ZY0978	Female	72	2021-07-12 19:29:16	2021-07-25 14:00:00	2	3	0	B	0	NA	NA			NA	NA	NA	0	NA	119201	2021-08-05 10:50:03	11.8681
ZY1400	Male	64	2021-07-14 15:29:48	2021-07-26 08:00:00	2	3	0	B	0	NA	NA			NA	NA	NA	0	NA	152830	2021-08-06 11:03:05	12.1271
ZY1410	Female	68	2021-07-16 14:25:28	2021-07-26 14:30:00	2	3	0	AB	0	NA	NA			NA	NA	NA	0	NA	127189	2021-08-06 15:38:20	12.0475
ZY1398	Male	68	2021-07-13 12:18:53	2021-07-27 08:00:00	2	3	0	A	0	NA	NA			NA	NA	NA	0	NA	226715	2021-08-12 10:54:25	17.1211
ZY1373	Male	42	2021-07-06 08:51:12	2021-07-27 13:47:00	2	3	0	O	0	NA	NA			NA	NA	NA	0	NA	192375	2021-08-03 13:11:18	7.97521
ZY1414	Male	52	2021-07-20 08:53:35	2021-07-28 08:00:00	2	3	0	B	0	NA	NA			NA	NA	NA	0	NA	108518	2021-08-04 10:55:23	8.12179
ZY1381	Male	61	2021-07-08 08:38:40	2021-07-28 08:00:00	2	3	0	O	0	NA	NA			NA	NA	NA	0	NA	182006	2021-08-05 10:41:32	9.11218
ZY4121	Female	74	2021-07-09 16:22:08	2021-07-28 09:00:00	2	3	0	A	0	NA	NA			NA	NA	NA	0	NA	145875	2021-08-05 10:47:59	9.07499
ZY4499	Female	75	2021-07-12 11:25:11	2021-07-28 14:00:00	2	3	0	B	0	NA	NA			NA	NA	NA	0	NA	340895	2021-08-07 09:07:13	10.7967
ZY1388	Male	66	2021-07-09 10:46:16	2021-07-28 19:30:00	2	3	0	B	0	NA	NA			NA	NA	NA	0	NA	173842	2021-08-26 10:12:13	29.6127
ZY1395	Male	47	2021-07-12 18:15:07	2021-07-29 08:00:00	2	3	0	A	0	NA	NA			NA	NA	NA	0	NA	167566	2021-08-06 10:40:53	9.11172
ZY1403	Female	67	2021-07-15 11:54:10	2021-07-29 09:00:00	2	3	0	A	0	NA	NA			NA	NA	NA	0	NA	158628	2021-08-05 11:39:38	8.11086
ZY1413	Male	52	2021-07-19 13:52:45	2021-07-29 13:50:00	2	3	0	O	0	NA	NA			NA	NA	NA	0	NA	121315	2021-08-08 10:41:21	10.869
ZY1404	Male	63	2021-07-15 13:11:20	2021-07-29 22:05:00	2	3	0	AB	0	NA	NA			NA	NA	NA	0	NA	137864	2021-08-15 16:34:36	17.7706
ZY4441	Female	61	2021-07-22 14:00:38	2021-07-30 08:00:00	2	3	0	O	0	NA	NA			NA	NA	NA	0	NA		2021-08-07 09:49:44	9.0762
ZY1411	Male	69	2021-07-18 08:17:04	2021-07-30 11:00:00	2	3	0	AB	0	NA	NA			NA	NA	NA	0	NA	106865	2021-08-06 11:07:47	8.00541
ZY1402	Male	55	2021-07-15 09:51:58	2021-07-30 13:50:00	2	3	0	B	0	NA	NA			NA	NA	NA	0	NA	125492	2021-08-07 11:18:58	8.89512
ZY4089	Male	36	2021-07-15 08:36:39	2021-07-31 08:00:00	2	3	0	O	0	NA	NA			NA	NA	NA	0	NA	168221	2021-08-06 11:07:09	7.12997
ZY1397	Male	50	2021-07-13 08:11:09	2021-07-31 14:04:00	2	3	0	O	0	NA	NA			NA	NA	NA	0	NA	156718	2021-08-06 11:03:28	6.87463
ZY1377	Male	56	2021-07-07 18:28:22	2021-08-01 14:05:00	2	3	0	O	0	NA	NA			NA	NA	NA	1	11	143558	2021-08-14 10:43:09	13.8598
ZY1391	Male	68	2021-07-10 11:25:02	2021-08-02 09:20:00	2	3	0	O	0	NA	NA			NA	NA	NA	0	NA	138800	2021-08-15 10:01:34	14.0289
ZY1390	Male	58	2021-07-09 19:18:43	2021-08-02 14:20:00	2	3	0	O	0	NA	NA			NA	NA	NA	0	NA	174047	2021-08-29 08:30:46	27.7575
ZY4105	Male	50	2021-07-20 09:22:07	2021-08-02 14:30:00	2	3	0	A	0	NA	NA			NA	NA	NA	0	NA		2021-08-14 10:12:46	12.8214
ZY1412	Male	45	2021-07-19 10:34:39	2021-08-03 08:00:00	2	3	0	B	0	NA	NA			NA	NA	NA	0	NA	111872	2021-08-29 10:40:41	27.1116
ZY1360	Female	62	2021-07-02 14:36:50	2021-08-03 11:00:00	2	3	0	B	0	NA	NA			NA	NA	NA	0	NA	196309	2021-08-06 14:58:37	4.16571
ZY1416	Female	55	2021-07-21 09:45:36	2021-08-04 08:00:00	2	3	0	B	0	NA	NA			NA	NA	NA	0	NA	145748	2021-08-11 10:05:23	8.08707
ZY1422	Male	72	2021-07-27 23:18:08	2021-08-04 08:00:00	2	3	0	O	0	NA	NA			NA	NA	NA	0	NA	151219	2021-08-13 10:57:18	10.1231
ZY1409	Male	50	2021-07-16 13:09:40	2021-08-04 08:00:00	2	3	0	B	0	NA	NA			NA	NA	NA	0	NA	159584	2021-08-16 15:27:41	13.3109
ZY4123	Male	69	2021-07-17 09:02:12	2021-08-04 08:00:00	2	3	0	B	0	NA	NA			NA	NA	NA	0	NA	164573	2021-09-02 08:36:12	30.0251
ZY1362	Female	67	2021-07-03 13:50:31	2021-08-04 14:50:00	2	3	0	B	0	NA	NA			NA	NA	NA	0	NA	184560	2021-08-25 09:00:30	21.7573
ZY1420	Male	56	2021-07-27 11:49:27	2021-08-04 15:00:00	2	3	0	O	0	NA	NA			NA	NA	NA	0	NA	136948	2021-08-11 09:57:27	7.7899
ZY1382	Male	55	2021-07-08 09:21:41	2021-08-04 16:30:00	2	3	0	AB	0	NA	NA			NA	NA	NA	0	NA	129897	2021-08-11 17:03:45	8.02344
ZY1401	Male	51		2021-08-04 19:10:00	2	3	0	A	0	NA	NA			NA	NA	NA	0	NA	167038
ZY1378	Female	56	2021-07-07 18:58:12	2021-08-05 07:30:00	2	3	0	O	0	NA	NA			NA	NA	NA	0	NA	152929	2021-08-11 10:16:36	7.11569
ZY1387	Male	64	2021-07-09 09:54:12	2021-08-06 08:00:00	2	3	0	A	0	NA	NA			NA	NA	NA	0	NA	149181	2021-08-14 10:26:19	9.10161
ZY1396	Female	58	2021-07-12 18:25:51	2021-08-06 08:30:00	2	3	0	AB	0	NA	NA			NA	NA	NA	0	NA		2021-08-25 09:16:55	20.0326
ZY1408	Male	57	2021-07-16 10:20:11	2021-08-06 12:50:00	2	3	0	AB	0	NA	NA			NA	NA	NA	0	NA	165536	2021-08-17 09:13:29	11.8496
ZY1423	Female	65	2021-07-28 17:21:59	2021-08-06 13:20:00	2	3	0	A	0	NA	NA			NA	NA	NA	0	NA	98797.3	2021-08-13 10:53:35	7.89832
ZY1432	Male	59	2021-08-01 08:58:10	2021-08-07 17:50:00	2	3	0	B	0	NA	NA			NA	NA	NA	0	NA	133503	2021-08-21 09:05:08	14.6355
ZY1415	Male	67	2021-07-20 09:25:02	2021-08-09 08:00:00	2	3	0	B	0	NA	NA			NA	NA	NA	0	NA	184519	2021-08-28 09:17:14	20.0536
ZY4361	Male	66	2021-07-12 16:16:00	2021-08-09 16:00:00	2	3	0	AB	0	NA	NA			NA	NA	NA	0	NA	175252	2021-08-28 09:17:08	19.7202
ZY1425	Female	71	2021-07-29 15:45:04	2021-08-10 08:00:00	2	3	0	A	0	NA	NA			NA	NA	NA	0	NA	99876.5	2021-08-18 10:37:26	9.10933
ZY4458	Female	57	2021-07-29 15:56:29	2021-08-10 08:00:00	2	3	0	O	0	NA	NA			NA	NA	NA	0	NA		2021-08-28 10:33:54	19.1069
ZY4401	Male	60	2021-07-12 16:12:49	2021-08-10 09:00:00	2	3	0	AB	0	NA	NA			NA	NA	NA	0	NA		2021-08-20 09:26:41	11.0185
ZY1389	Male	61	2021-07-09 15:28:25	2021-08-10 11:10:00	2	3	0	B	0	NA	NA			NA	NA	NA	0	NA	163697	2021-08-25 10:40:53	15.9798
ZY1421	Female	74	2021-07-27 16:20:42	2021-08-11 08:00:00	2	3	0	B	0	NA	NA			NA	NA	NA	0	NA	148825	2021-08-25 09:00:20	15.0419
ZY1435	Female	58	2021-08-05 19:11:20	2021-08-11 08:00:00	2	3	0	B	0	NA	NA			NA	NA	NA	0	NA	152617	2021-09-01 11:38:50	22.152
ZY1428	Male	58	2021-07-31 08:44:01	2021-08-11 08:00:00	2	3	0	O	0	NA	NA			NA	NA	NA	0	NA	155733	2021-08-30 10:01:47	20.0846
ZY1431	Male	51	2021-07-31 18:18:26	2021-08-11 08:00:00	2	3	0	B	0	NA	NA			NA	NA	NA	0	NA	204118	2021-08-26 09:53:58	16.0791
ZY1419	Male	52	2021-07-26 12:16:45	2021-08-12 09:00:00	2	3	0	B	0	NA	NA			NA	NA	NA	0	NA	135778	2021-08-28 09:17:02	17.0118
ZY1429	Male	59	2021-07-31 11:43:33	2021-08-13 08:00:00	2	3	0	O	0	NA	NA			NA	NA	NA	0	NA	144167	2021-08-21 10:00:36	9.08375
ZY1434	Male	57	2021-08-04 11:23:46	2021-08-13 08:30:00	2	3	0	A	0	NA	NA			NA	NA	NA	0	NA	169929	2021-08-25 08:30:32	13.0004
ZY1430	Male	51	2021-07-31 15:49:52	2021-08-14 08:00:00	2	3	0	B	0	NA	NA			NA	NA	NA	0	NA	108179	2021-08-31 10:17:03	18.0952
ZY1427	Male	58	2021-07-30 15:27:58	2021-08-16 08:20:00	2	3	0	B	0	NA	NA			NA	NA	NA	0	NA	133548	2021-08-26 10:47:08	11.1022
ZY1418	Male	54	2021-07-26 11:56:34	2021-08-17 08:00:00	2	3	0	O	0	NA	NA			NA	NA	NA	0	NA	161827	2021-08-26 09:40:03	10.0695
ZY1426	Male	58	2021-07-30 09:18:58	2021-08-18 08:00:00	2	3	0	B	0	NA	NA			NA	NA	NA	0	NA	122177	2021-08-31 09:59:46	14.0832
ZY1405	Female	53	2021-07-15 16:00:09	2021-08-23 08:00:00	2	3	0	O	0	NA	NA			NA	NA	NA	0	NA	166223	2021-09-10 09:48:15	19.0752
ZY1438	Male	69	2021-08-13 22:00:00	2021-08-24 08:00:00	2	3	0	O	0	NA	NA			NA	NA	NA	0	NA	131481	2021-09-07 10:41:37	15.1122
ZY1424	Male	47	2021-07-29 12:11:12	2021-08-28 08:00:00	2	3	0	O	0	NA	NA			NA	NA	NA	0	NA	135674	2021-09-03 10:55:41	7.122
ZY1440	Female	67	2021-08-17 21:26:55	2021-08-30 08:00:00	2	3	0	B	0	NA	NA			NA	NA	NA	0	NA	139591	2021-09-17 10:09:46	19.0901
ZY1444	Male	72	2021-08-24 09:48:47	2021-08-30 08:00:00	2	3	0	A	1	2021-09-04	2	Pseudomonas aeruginosa（S）		0	0	0	0	NA	195961	2021-09-10 11:35:56	12.15
ZY1443	Male	53	2021-08-23 16:27:10	2021-08-30 09:00:00	2	3	0	A	0	NA	NA			NA	NA	NA	0	NA	155758	2021-09-20 15:45:53	22.2819
ZY1442	Male	59	2021-08-23 14:37:21	2021-08-31 08:00:00	2	3	0	O	0	NA	NA			NA	NA	NA	0	NA	139248	2021-09-06 10:59:01	7.12432
ZY1441	Male	57	2021-08-21 14:46:54	2021-08-31 08:00:00	2	3	0	O	0	NA	NA			NA	NA	NA	0	NA	153216	2021-09-08 11:37:33	9.15108
ZY4125	Female	52	2021-08-31 11:03:40	2021-09-01 08:00:00	2	3	1	B	0	NA	NA			NA	NA	NA	0	NA		2021-09-14 10:50:56	14.1187
ZY1439	Male	71	2021-08-17 10:11:32	2021-09-02 08:00:00	2	3	0	B	0	NA	NA			NA	NA	NA	0	NA	146598	2021-09-17 11:07:30	16.1302
ZY4505	Male	49	2021-08-23 10:10:48	2021-09-02 08:00:00	2	3	0	A	0	NA	NA			NA	NA	NA	0	NA		2021-09-14 11:11:11	13.1328
ZY1446	Male	57	2021-08-26 08:41:33	2021-09-02 08:15:00	2	3	0	O	0	NA	NA			NA	NA	NA	0	NA	138787	2021-09-09 10:30:46	8.09428
ZY1436	Male	60	2021-08-11 12:53:39	2021-09-03 08:00:00	2	3	0	O	0	NA	NA			NA	NA	NA	0	NA	156199	2021-09-13 10:48:13	11.1168
ZY1448	Female	68	2021-08-29 11:08:30	2021-09-03 08:00:00	2	3	0	B	0	NA	NA			NA	NA	NA	0	NA	160601	2021-09-20 10:33:59	18.1069
ZY1417	Male	59	2021-07-25 13:41:56	2021-09-03 08:00:00	2	3	0	AB	0	NA	NA			NA	NA	NA	0	NA	241068	2021-09-17 10:52:32	15.1198
ZY4462	Female	62	2021-08-28 14:52:54	2021-09-03 08:00:00	2	3	0	A	0	NA	NA			NA	NA	NA	0	NA		2021-09-13 10:19:19	11.0967
ZY1452	Male	61	2021-08-30 15:18:57	2021-09-06 14:30:00	2	3	0	O	0	NA	NA			NA	NA	NA	0	NA	130163	2021-09-22 10:33:01	16.8354
ZY1447	Male	67	2021-08-28 11:18:58	2021-09-07 13:10:00	2	3	0	A	0	NA	NA			NA	NA	NA	0	NA	147159	2021-09-17 11:10:39	10.9171
ZY1453	Female	72	2021-08-30 16:54:53	2021-09-08 08:00:00	2	3	0	O	0	NA	NA			NA	NA	NA	0	NA	152700	2021-09-20 10:11:28	13.0913
ZY1455	Female	67	2021-09-01 14:14:36	2021-09-08 08:00:00	2	3	0	B	0	NA	NA			NA	NA	NA	0	NA	163566	2021-09-22 10:16:25	15.0947
ZY1450	Male	63	2021-08-30 12:29:37	2021-09-09 08:00:00	2	3	0	B	0	NA	NA			NA	NA	NA	0	NA	138731	2021-09-23 10:30:57	15.1048
ZY1462	Male	64	2021-09-04 10:01:07	2021-09-10 08:00:00	2	3	0	A	0	NA	NA			NA	NA	NA	0	NA	145232	2021-09-20 10:36:32	11.1087
ZY1457	Male	55	2021-09-01 21:15:26	2021-09-10 08:00:00	2	3	0	B	0	NA	NA			NA	NA	NA	0	NA	158533	2021-09-24 09:54:34	15.0796
ZY1464	Male	69	2021-09-04 21:13:00	2021-09-10 12:30:00	2	3	0	A	0	NA	NA			NA	NA	NA	0	NA	132865	2021-09-22 10:14:56	12.9062
ZY1458	Male	73	2021-09-02 10:28:06	2021-09-13 08:00:00	2	3	0	AB	1	2021-09-27	2			0	0	0	1	7	226781	2021-11-19 16:30:29	68.3545
ZY1437	Male	58	2021-08-13 17:01:54	2021-09-13 08:00:00	2	3	0	AB	0	NA	NA			NA	NA	NA	0	NA		2021-10-11 10:13:47	29.0929
ZY4112	Male	59	2021-09-03 10:19:15	2021-09-13 08:00:00	2	3	0	B	0	NA	NA			NA	NA	NA	0	NA		2021-09-27 10:09:42	15.0901
ZY1469	Male	57	2021-09-07 16:30:10	2021-09-13 13:30:00	2	3	0	O	0	NA	NA			NA	NA	NA	0	NA	159207	2021-09-21 10:42:37	8.88376
ZY4019	Female	71	2021-09-06 09:40:46	2021-09-13 13:40:00	2	3	0	O	0	NA	NA			NA	NA	NA	0	NA		2021-09-21 09:48:48	8.83944
ZY1445	Male	54	2021-08-24 13:01:58	2021-09-14 08:00:00	2	3	0	AB	0	NA	NA			NA	NA	NA	0	NA	151701	2021-09-29 10:48:32	16.117
ZY4116	Male	48	2021-09-08 11:34:35	2021-09-14 09:00:00	2	3	0	B	0	NA	NA			NA	NA	NA	0	NA		2021-10-01 10:51:19	18.0773
ZY1471	Male	58	2021-09-08 14:36:37	2021-09-15 08:00:00	2	3	0	A	0	NA	NA			NA	NA	NA	0	NA	148513	2021-09-26 10:45:59	12.1153
ZY1463	Male	42	2021-09-04 14:42:48	2021-09-15 12:10:00	2	3	0	O	0	NA	NA			NA	NA	NA	0	NA	137032	2021-09-22 10:06:20	7.91412
ZY1454	Male	65	2021-08-31 09:51:45	2021-09-16 08:00:00	2	3	0	O	0	NA	NA			NA	NA	NA	0	NA	120601	2021-09-26 11:47:45	11.1582
ZY1467	Male	56	2021-09-07 11:15:26	2021-09-16 08:00:00	2	3	0	B	0	NA	NA			NA	NA	NA	0	NA	158853	2021-09-27 09:36:15	12.0668
ZY1477	Female	59	2021-09-10 15:58:45	2021-09-16 14:00:00	2	3	0	O	0	NA	NA			NA	NA	NA	0	NA	153139	2021-09-28 10:15:54	12.8444
ZY1461	Female	74	2021-09-03 18:56:17	2021-09-17 08:00:00	2	3	0	AB	0	NA	NA			NA	NA	NA	0	NA	132532	2021-09-27 10:07:29	11.0885
ZY1473	Male	58	2021-09-08 20:09:49	2021-09-17 08:00:00	2	3	0	B	0	NA	NA			NA	NA	NA	0	NA	143427	2021-10-03 15:09:41	17.2984
ZY1475	Male	77	2021-09-09 15:28:41	2021-09-17 08:00:00	2	3	0	B	0	NA	NA			NA	NA	NA	0	NA	172517	2021-10-03 10:58:08	17.1237
ZY1459	Male	67	2021-09-02 10:32:54	2021-09-17 14:00:00	2	3	0	O	0	NA	NA			NA	NA	NA	0	NA	148795	2021-09-25 10:20:43	8.84772
ZY4433	Male	67	2021-09-13 08:15:34	2021-09-17 14:00:00	2	3	0	O	0	NA	NA			NA	NA	NA	0	NA		2021-09-23 09:56:44	6.83106
ZY1488	Female	59	2021-09-14 13:17:25	2021-09-20 08:00:00	2	3	0	B	0	NA	NA			NA	NA	NA	0	NA	95644.6	2021-09-30 11:09:46	11.1318
ZY1493	Male	64	2021-09-16 15:12:02	2021-09-22 08:00:00	2	3	0	A	0	NA	NA			NA	NA	NA	0	NA	112911	2021-10-02 11:06:44	11.1297
ZY1492	Male	63	2021-09-16 09:58:22	2021-09-22 08:00:00	2	3	0	O	0	NA	NA			NA	NA	NA	0	NA	142387	2021-10-15 10:45:23	24.1148
ZY1478	Female	61	2021-09-11 09:47:03	2021-09-22 13:10:00	2	3	0	O	0	NA	NA			NA	NA	NA	0	NA	169196	2021-10-17 10:27:04	25.8869
ZY1470	Female	63	2021-09-08 13:01:20	2021-09-22 18:20:00	2	3	0	AB	0	NA	NA			NA	NA	NA	0	NA	144551	2021-10-02 10:33:04	10.6757
ZY1433	Female	57	2021-08-01 12:30:11	2021-09-23 08:00:00	2	3	0	O	0	NA	NA			NA	NA	NA	0	NA	126908	2021-10-04 10:53:56	12.1208
ZY1468	Male	52	2021-09-07 14:34:43	2021-09-23 08:00:00	2	3	0	O	0	NA	NA			NA	NA	NA	0	NA	132803	2021-09-30 11:01:28	8.12602
ZY1466	Female	59	2021-09-07 08:56:56	2021-09-23 08:00:00	2	3	0	AB	0	NA	NA			NA	NA	NA	0	NA	212354	2021-10-21 10:54:15	29.121
ZY1486	Female	52	2021-09-13 16:26:20	2021-09-23 09:00:00	2	3	0	B	0	NA	NA			NA	NA	NA	0	NA	135261	2021-10-02 11:00:55	10.084
ZY1479	Male	30	2021-09-12 11:59:32	2021-09-23 09:00:00	2	3	0	A	0	NA	NA			NA	NA	NA	0	NA	148712	2021-10-04 10:34:24	12.0656
ZY1465	Female	59	2021-09-07 08:56:56	2021-09-23 09:38:00	2	3	0	AB	0	NA	NA			NA	NA	NA	0	NA	140225	2021-10-21 10:54:15	29.053
ZY1451	Male	68	2021-08-30 12:53:45	2021-09-23 10:00:00	2	3	0	O	0	NA	NA			NA	NA	NA	0	NA	112212	2021-10-04 12:08:26	12.0892
ZY4502	Male	67	2021-09-17 04:05:12	2021-09-23 13:00:00	2	3	0	A	0	NA	NA			NA	NA	NA	0	NA		2021-10-05 13:41:32	13.0288
ZY1482	Male	73	2021-09-13 10:27:53	2021-09-24 08:00:00	2	3	0	A	0	NA	NA			NA	NA	NA	0	NA	142819	2021-10-05 11:16:24	12.1364
ZY1480	Male	67	2021-09-12 14:30:25	2021-09-24 08:00:00	2	3	0	B	0	NA	NA			NA	NA	NA	0	NA	147272	2021-10-11 10:52:10	18.1196
ZY1460	Female	66	2021-09-03 15:42:10	2021-09-24 08:00:00	2	3	0	O	0	NA	NA			NA	NA	NA	0	NA	172320	2021-10-04 12:04:30	11.1698
ZY1485	Male	74	2021-09-13 15:31:30	2021-09-24 08:00:00	2	3	0	O	0	NA	NA			NA	NA	NA	0	NA	209123	2021-10-17 10:15:08	24.0938
ZY4127	Male	47	2021-09-20 08:46:57	2021-09-24 10:00:00	2	3	0	A	0	NA	NA			NA	NA	NA	0	NA		2021-10-06 10:08:13	13.0057
ZY1489	Female	66	2021-09-14 15:43:40	2021-09-24 12:20:00	2	3	0	AB	0	NA	NA			NA	NA	NA	0	NA	182462	2021-10-04 10:13:09	10.9119
ZY1499	Female	62	2021-09-17 21:21:54	2021-09-24 14:30:00	2	3	0	A	0	NA	NA			NA	NA	NA	0	NA	147419	2021-10-07 10:43:24	13.8426
ZY1498	Male	66	2021-09-17 14:50:28	2021-09-25 08:00:00	2	3	0	O	0	NA	NA			NA	NA	NA	0	NA	118014	2021-10-04 10:13:23	10.0926
ZY1490	Male	72	2021-09-14 18:03:44	2021-09-25 08:00:00	2	3	0	B	0	NA	NA			NA	NA	NA	0	NA	153279	2021-10-08 10:55:49	14.1221
ZY1484	Female	74	2021-09-13 13:52:20	2021-09-25 09:00:00	2	3	0	O	0	NA	NA			NA	NA	NA	0	NA	163807	2021-10-21 10:35:38	27.0664
ZY1494	Male	63	2021-09-16 15:44:46	2021-09-27 08:00:00	2	3	0	B	0	NA	NA			NA	NA	NA	0	NA	153895	2021-10-11 11:11:00	15.1326
ZY1487	Male	70	2021-09-14 15:48:10	2021-09-27 09:00:00	2	3	0	B	0	NA	NA			NA	NA	NA	0	NA	131267	2021-10-05 11:39:10	9.11053
ZY1449	Female	51	2021-08-29 17:03:43	2021-09-27 10:00:00	2	3	0	A	0	NA	NA			NA	NA	NA	0	NA	135031	2021-10-08 10:56:33	12.0393
ZY1506	Male	66	2021-09-21 10:24:21	2021-09-27 13:10:00	2	3	0	A	0	NA	NA			NA	NA	NA	0	NA	147266	2021-10-09 11:05:47	12.9137
ZY1503	Male	35	2021-09-18 19:44:03	2021-09-28 08:00:00	2	3	0	A	0	NA	NA			NA	NA	NA	0	NA	132823	2021-10-10 11:01:06	13.1258
ZY1474	Female	71	2021-09-09 11:54:02	2021-09-28 09:00:00	2	3	0	O	0	NA	NA			NA	NA	NA	0	NA	127290	2021-10-07 11:30:11	10.1043
ZY1476	Male	46	2021-09-09 16:50:58	2021-09-29 08:00:00	2	3	0	B	0	NA	NA			NA	NA	NA	0	NA	168132	2021-10-14 10:15:04	16.0938
ZY4054	Female	69	2021-09-14 10:21:57	2021-09-29 08:00:00	2	3	0	A	0	NA	NA			NA	NA	NA	0	NA	208882	2021-10-11 11:14:04	13.1348
ZY1496	Male	59	2021-09-17 08:14:11	2021-09-29 14:30:00	2	3	0	O	0	NA	NA			NA	NA	NA	0	NA	137230	2021-10-08 10:37:55	9.83883
ZY1517	Male	49	2021-09-24 17:40:50	2021-09-29 15:20:00	2	3	0	AB	0	NA	NA			NA	NA	NA	0	NA	128576	2021-10-09 10:57:23	10.8176
ZY1507	Male	59	2021-09-22 09:18:13	2021-09-30 08:00:00	2	3	0	AB	0	NA	NA			NA	NA	NA	0	NA	135640	2021-11-05 11:01:44	37.1262
ZY1519	Male	70	2021-09-25 08:34:45	2021-09-30 08:00:00	2	3	0	A	0	NA	NA			NA	NA	NA	0	NA	151992	2021-10-11 10:51:20	12.119
ZY1456	Male	56	2021-09-01 16:54:53	2021-10-01 08:00:00	2	4	0	AB	0	NA	NA			NA	NA	NA	0	NA	138476	2021-10-12 10:57:04	12.123
ZY1522	Female	71	2021-09-25 12:38:53	2021-10-04 08:00:00	2	4	0	A	0	NA	NA			NA	NA	NA	0	NA	161726	2021-10-17 10:21:34	14.0983
ZY1518	Male	64	2021-09-24 19:38:09	2021-10-04 08:00:09	2	4	0	A	0	NA	NA			NA	NA	NA	0	NA	143953	2021-10-14 10:37:35	11.1093
ZY1521	Male	64	2021-09-25 13:02:07	2021-10-04 13:00:28	2	4	0	B	0	NA	NA			NA	NA	NA	0	NA	181650	2021-10-26 10:06:30	22.8792
ZY1491	Male	74	2021-09-15 11:05:06	2021-10-04 14:30:00	2	4	0	B	0	NA	NA			NA	NA	NA	0	NA	150812	2021-10-18 09:24:14	14.7877
ZY1525	Male	67	2021-09-27 12:08:05	2021-10-05 08:00:00	2	4	0	B	0	NA	NA			NA	NA	NA	0	NA	146907	2021-10-18 10:58:56	14.1243
ZY1481	Male	67	2021-09-13 09:48:49	2021-10-05 08:00:00	2	4	0	A	0	NA	NA			NA	NA	NA	0	NA	161533	2021-10-16 10:53:07	12.1202
ZY4129	Female	69	2021-09-29 14:11:20	2021-10-05 11:00:00	2	4	0	O	0	NA	NA			NA	NA	NA	0	NA		2021-10-14 10:40:09	9.98622
ZY3943	Male	57	2021-09-27 11:30:22	2021-10-05 14:00:00	2	4	0	O	0	NA	NA			NA	NA	NA	0	NA		2021-10-14 10:31:01	9.85487
ZY1527	Female	62	2021-09-28 09:04:36	2021-10-05 15:10:00	2	4	0	B	0	NA	NA			NA	NA	NA	0	NA	119611	2021-10-15 11:25:16	10.8439
ZY1515	Male	71	2021-09-24 09:27:14	2021-10-05 17:00:00	2	4	0	O	0	NA	NA			NA	NA	NA	0	NA	145327	2021-10-14 10:38:31	9.73508
ZY1495	Female	75	2021-09-16 16:59:58	2021-10-06 07:30:00	2	4	0	O	0	NA	NA			NA	NA	NA	0	NA	134249	2021-10-14 14:40:17	9.29881
ZY1529	Female	64	2021-09-28 16:24:08	2021-10-06 08:00:00	2	4	0	A	0	NA	NA			NA	NA	NA	0	NA	125316	2021-10-15 10:59:04	10.1244
ZY1520	Male	53	2021-09-25 11:43:49	2021-10-06 08:00:00	2	4	0	O	0	NA	NA			NA	NA	NA	0	NA	142386	2021-10-15 10:24:09	10.1001
ZY4415	Female	61	2021-09-27 10:41:48	2021-10-06 09:00:00	2	4	0	A	0	NA	NA			NA	NA	NA	0	NA		2021-10-15 11:01:28	10.0844
ZY1514	Male	55	2021-09-23 15:28:37	2021-10-06 10:00:00	2	4	0	AB	0	NA	NA			NA	NA	NA	0	NA	147576	2021-10-16 10:58:41	11.0408
ZY1472	Male	53	2021-09-08 15:49:16	2021-10-06 13:00:00	2	4	0	AB	0	NA	NA			NA	NA	NA	0	NA	142369	2021-10-11 11:00:49	5.91723
ZY1531	Female	50	2021-09-29 12:35:22	2021-10-06 13:20:00	2	4	0	A	0	NA	NA			NA	NA	NA	0	NA	146046	2021-10-17 10:17:56	11.8736
ZY4124	Female	57	2021-09-28 16:37:27	2021-10-06 15:00:00	2	4	0	B	0	NA	NA			NA	NA	NA	0	NA		2021-10-22 10:06:48	16.7964
ZY1511	Male	64	2021-09-23 09:42:44	2021-10-06 17:00:00	2	4	0	O	0	NA	NA			NA	NA	NA	0	NA	120556	2021-10-15 11:07:12	9.755
ZY1536	Male	59	2021-10-01 16:45:45	2021-10-07 08:00:00	2	4	0	O	0	NA	NA			NA	NA	NA	0	NA	129509	2021-11-01 10:58:59	26.1243
ZY1508	Male	65	2021-09-22 09:43:00	2021-10-07 08:00:00	2	4	0	A	0	NA	NA			NA	NA	NA	0	NA	131758	2021-10-16 10:49:32	10.1177
ZY1504	Male	59	2021-09-18 21:39:34	2021-10-07 08:00:00	2	4	0	B	0	NA	NA			NA	NA	NA	0	NA	137183	2021-10-21 10:31:33	15.1052
ZY4008	Female	74	2021-09-24 15:15:27	2021-10-07 08:00:00	2	4	0	AB	0	NA	NA			NA	NA	NA	0	NA		2021-10-21 11:06:33	15.1295
ZY4131	Female	61	2021-10-01 14:59:12	2021-10-07 13:30:00	2	4	0	O	0	NA	NA			NA	NA	NA	0	NA		2021-10-14 14:32:33	8.04344
ZY1538	Male	33	2021-10-02 21:50:22	2021-10-07 13:50:00	2	4	0	A	0	NA	NA			NA	NA	NA	0	NA	131276	2021-10-18 11:53:08	11.9188
ZY1502	Male	65	2021-09-18 18:46:19	2021-10-07 14:00:00	2	4	0	O	0	NA	NA			NA	NA	NA	0	NA	115009	2021-10-13 11:14:05	6.88478
ZY1539	Male	58	2021-10-03 10:01:01	2021-10-08 08:00:00	2	4	0	AB	0	NA	NA			NA	NA	NA	0	NA	118072	2021-10-18 09:59:25	11.0829
ZY1505	Male	61	2021-09-19 09:16:13	2021-10-08 08:00:00	2	4	0	AB	0	NA	NA			NA	NA	NA	0	NA	133859	2021-10-18 09:58:55	11.0826
ZY4107	Female	83	2021-09-23 12:33:34	2021-10-08 08:00:00	2	4	0	B	0	NA	NA			NA	NA	NA	0	NA		2021-10-23 10:35:43	16.1081
ZY1501	Male	42	2021-09-18 13:56:15	2021-10-08 10:00:00	2	4	0	AB	0	NA	NA			NA	NA	NA	0	NA	136821	2021-10-18 11:46:45	11.0741
ZY1530	Male	56	2021-09-29 08:28:10	2021-10-08 15:15:00	2	4	0	AB	0	NA	NA			NA	NA	NA	0	NA	145160	2021-10-18 09:59:01	10.7806
ZY4061	Male	47	2021-09-28 08:31:57	2021-10-09 08:00:00	2	4	0	O	0	NA	NA			NA	NA	NA	0	NA		2021-10-15 11:09:08	7.13134
ZY1533	Male	59	2021-09-30 10:28:22	2021-10-11 08:00:00	2	4	0	O	1	2021-10-25	2	Pseudomonas aeruginosa（MDR）	CRPA	1	0	0	1	21	192836	2021-11-22 11:38:46	43.1519
ZY1544	Male	83	2021-10-05 15:59:46	2021-10-11 08:00:00	2	4	0	B	1	2021-10-29	2			0	0	0	1	12	191397	2021-11-07 12:17:19	28.1787
ZY1483	Female	73	2021-09-13 12:49:58	2021-10-11 09:00:00	2	4	0	A	0	NA	NA			NA	NA	NA	0	NA	151087	2021-10-21 11:31:55	11.1055
ZY4374	Male	47	2021-10-05 10:09:43	2021-10-11 09:00:00	2	4	0	B	0	NA	NA			NA	NA	NA	0	NA		2021-10-25 11:05:41	15.0873
ZY3911	Male	65	2021-09-25 14:57:47	2021-10-11 14:30:00	2	4	0	O	0	NA	NA			NA	NA	NA	0	NA		2021-10-19 10:25:05	8.82992
ZY1535	Female	52	2021-10-01 09:51:45	2021-10-12 08:00:00	2	4	0	AB	0	NA	NA			NA	NA	NA	0	NA	164483	2021-10-25 09:57:42	14.0817
ZY3865	Male	69	2021-09-23 12:27:45	2021-10-12 11:40:00	2	4	0	A	0	NA	NA			NA	NA	NA	0	NA		2021-10-24 10:26:47	12.9492
ZY1548	Female	60	2021-10-06 16:00:02	2021-10-12 11:40:01	2	4	0	AB	0	NA	NA			NA	NA	NA	0	NA	145095	2021-10-26 10:05:50	14.9346
ZY1537	Female	65	2021-10-02 16:09:24	2021-10-12 14:00:00	2	4	0	O	0	NA	NA			NA	NA	NA	0	NA	105189	2021-10-19 10:25:11	7.85082
ZY1500	Female	59	2021-09-18 11:34:34	2021-10-12 15:50:00	2	4	0	O	0	NA	NA			NA	NA	NA	0	NA	148410	2021-11-06 10:44:16	25.7877
ZY1545	Female	63	2021-10-05 16:32:43	2021-10-12 16:00:00	2	4	0	B	0	NA	NA			NA	NA	NA	0	NA	153401	2021-10-22 11:14:10	10.8015
ZY1516	Female	74	2021-09-24 09:54:17	2021-10-13 08:00:00	2	4	0	A	0	NA	NA			NA	NA	NA	0	NA	118244	2021-10-27 14:32:53	15.2728
ZY1540	Male	67	2021-10-03 12:28:02	2021-10-13 08:00:00	2	4	0	A	0	NA	NA			NA	NA	NA	0	NA	170216	2021-10-23 10:30:56	11.1048
ZY1513	Female	59	2021-09-23 12:06:07	2021-10-13 09:00:00	2	4	0	B	1	2021-10-17	2			0	0	0	0	NA	184617	2021-10-22 10:34:07	10.0654
ZY1549	Male	68	2021-10-07 11:54:01	2021-10-13 12:15:00	2	4	0	A	0	NA	NA			NA	NA	NA	0	NA	125819	2021-10-25 11:01:44	12.9491
ZY4451	Male	57	2021-10-05 13:34:19	2021-10-13 15:40:00	2	4	0	O	0	NA	NA			NA	NA	NA	0	NA		2021-10-20 12:06:17	7.85159
ZY1554	Male	73	2021-10-08 16:04:35	2021-10-14 15:00:00	2	4	0	B	0	NA	NA			NA	NA	NA	0	NA	174984	2021-11-02 10:57:19	19.8315
ZY1552	Male	43	2021-10-08 14:37:20	2021-10-15 08:00:00	2	4	0	A	0	NA	NA			NA	NA	NA	0	NA	166021	2021-10-27 10:29:25	13.1038
ZY4134	Male	61	2021-10-11 09:25:28	2021-10-15 14:30:00	2	4	0	A	0	NA	NA			NA	NA	NA	0	NA		2021-10-26 09:52:25	11.8072
ZY1556	Female	65	2021-10-09 10:49:06	2021-10-15 17:20:00	2	4	0	A	0	NA	NA			NA	NA	NA	0	NA	104688	2021-10-26 09:59:18	11.694
ZY1543	Male	68	2021-10-04 13:52:14	2021-10-18 08:00:00	2	4	0	O	0	NA	NA			NA	NA	NA	0	NA	138847	2021-10-27 10:58:51	10.1242
ZY1559	Female	77	2021-10-09 12:44:42	2021-10-18 08:00:00	2	4	0	A	0	NA	NA			NA	NA	NA	0	NA	156810	2021-10-30 09:14:33	13.0518
ZY1541	Male	52	2021-10-03 15:28:17	2021-10-18 08:00:00	2	4	0	O	0	NA	NA			NA	NA	NA	0	NA	192908	2021-10-26 10:05:34	9.0872
ZY1551	Male	56	2021-10-07 20:04:44	2021-10-18 12:20:00	2	4	0	B	0	NA	NA			NA	NA	NA	0	NA	146891	2021-11-03 15:22:31	17.1267
ZY3854	Male	68	2021-10-09 13:34:49	2021-10-18 15:00:00	2	4	0	A	1	2021-10-21	1	Acinetobacter baumannii（MDR）	CRAB	1	0	0	1	14	281245	2021-11-17 10:23:32	30.808
ZY1546	Male	74	2021-10-06 11:46:16	2021-10-19 08:00:00	2	4	0	B	0	NA	NA			NA	NA	NA	0	NA	146386	2021-11-01 11:21:51	14.1402
ZY1557	Male	61	2021-10-09 12:51:44	2021-10-19 13:00:00	2	4	0	B	0	NA	NA			NA	NA	NA	0	NA	152137	2021-11-03 11:31:04	15.9382
ZY1553	Male	59	2021-10-08 15:45:03	2021-10-19 14:00:00	2	4	0	B	0	NA	NA			NA	NA	NA	0	NA	161933	2021-11-05 11:43:53	17.9055
ZY1512	Female	61	2021-09-23 10:14:52	2021-10-19 14:40:00	2	4	0	B	0	NA	NA			NA	NA	NA	0	NA	207576	2021-11-04 10:53:00	16.8424
ZY1524	Male	77	2021-09-26 15:58:37	2021-10-19 20:27:00	2	4	0	O	0	NA	NA			NA	NA	NA	0	NA	168532	2021-10-22 15:20:24	3.78708
ZY1564	Female	67	2021-10-11 11:30:42	2021-10-20 08:00:00	2	4	0	A	0	NA	NA			NA	NA	NA	0	NA	111502	2021-10-31 10:16:54	12.0951
ZY1547	Male	55	2021-10-06 13:52:09	2021-10-20 08:00:00	2	4	0	O	0	NA	NA			NA	NA	NA	0	NA	134819	2021-10-28 11:09:25	9.13154
ZY1562	Female	72	2021-10-09 19:21:50	2021-10-20 08:00:00	2	4	0	O	0	NA	NA			NA	NA	NA	0	NA	137626	2021-10-28 15:53:24	9.32875
ZY1534	Female	65	2021-09-30 13:13:25	2021-10-20 08:00:00	2	4	0	B	0	NA	NA			NA	NA	NA	0	NA	139822	2021-11-08 09:04:12	20.0446
ZY1528	Female	74	2021-09-28 13:33:51	2021-10-20 08:00:00	2	4	0	A	0	NA	NA			NA	NA	NA	0	NA	189083	2021-11-01 11:05:03	13.1285
ZY1532	Male	64	2021-09-29 13:59:39	2021-10-20 10:00:00	2	4	0	B	0	NA	NA			NA	NA	NA	0	NA	132036	2021-10-30 10:57:27	11.0399
ZY1555	Female	74	2021-10-08 19:16:39	2021-10-20 15:30:00	2	4	0	O	0	NA	NA			NA	NA	NA	0	NA	149867	2021-11-09 09:55:34	20.7678
ZY1563	Male	73	2021-10-11 10:47:07	2021-10-20 18:00:00	2	4	0	A	0	NA	NA			NA	NA	NA	0	NA	145352	2021-11-01 09:11:57	12.6333
ZY1568	Male	70	2021-10-12 15:31:15	2021-10-21 08:00:00	2	4	0	A	0	NA	NA			NA	NA	NA	0	NA	135135	2021-11-01 13:46:28	12.2406
ZY1526	Male	64	2021-09-27 17:29:12	2021-10-21 08:00:00	2	4	0	O	0	NA	NA			NA	NA	NA	0	NA	161502	2021-10-30 10:14:18	10.0933
ZY4559	Male	54	2021-10-11 22:52:26	2021-10-21 08:00:00	2	4	0	A	0	NA	NA			NA	NA	NA	0	NA		2021-10-31 10:43:38	11.1136
ZY1569	Male	50	2021-10-12 15:33:12	2021-10-21 09:00:00	2	4	0	O	0	NA	NA			NA	NA	NA	0	NA	141310	2021-10-30 10:58:23	10.0822
ZY1560	Female	59	2021-10-09 14:11:30	2021-10-21 10:00:00	2	4	0	AB	0	NA	NA			NA	NA	NA	0	NA	143221	2021-10-31 10:28:59	11.0201
ZY1566	Male	57	2021-10-11 15:53:01	2021-10-21 13:30:00	2	4	0	O	0	NA	NA			NA	NA	NA	0	NA	142361	2021-10-30 10:53:56	9.89162
ZY1581	Female	66	2021-10-15 09:38:44	2021-10-21 14:00:00	2	4	0	O	0	NA	NA			NA	NA	NA	0	NA	157898	2021-10-30 10:41:43	9.8623
ZY1523	Male	67	2021-09-25 13:21:24	2021-10-21 14:40:00	2	4	0	B	0	NA	NA			NA	NA	NA	0	NA	179881	2021-11-08 10:07:53	18.811
ZY1578	Male	50	2021-10-14 15:25:02	2021-10-22 08:00:00	2	4	0	A	0	NA	NA			NA	NA	NA	0	NA	156352	2021-11-01 11:05:13	11.1286
ZY4028	Male	65	2021-10-10 17:55:28	2021-10-22 08:00:00	2	4	0	O	0	NA	NA			NA	NA	NA	0	NA		2021-11-14 09:22:23	24.0572
ZY4078	Male	63	2021-10-11 16:17:10	2021-10-22 08:00:00	2	4	0	O	0	NA	NA			NA	NA	NA	0	NA		2021-10-31 09:59:19	10.0829
ZY1574	Male	59	2021-10-13 14:04:21	2021-10-22 11:20:00	2	4	0	O	0	NA	NA			NA	NA	NA	0	NA	122518	2021-10-30 10:14:34	8.95456
ZY1561	Male	63	2021-10-09 16:19:17	2021-10-23 08:00:00	2	4	0	AB	0	NA	NA			NA	NA	NA	0	NA	147382	2021-11-01 11:46:42	10.1574
ZY1584	Female	64	2021-10-16 15:44:24	2021-10-25 08:00:00	2	4	0	O	0	NA	NA			NA	NA	NA	0	NA		2021-11-03 10:54:21	10.1211
ZY1588	Female	71	2021-10-19 10:31:32	2021-10-25 08:00:00	2	4	0	B	0	NA	NA			NA	NA	NA	0	NA		2021-11-08 09:47:21	15.0745
ZY1570	Female	41	2021-10-12 16:37:06	2021-10-25 09:00:00	2	4	0	O	0	NA	NA			NA	NA	NA	0	NA	140530	2021-10-31 10:58:39	7.0824
ZY1583	Male	54	2021-10-15 15:35:59	2021-10-25 13:10:00	2	4	0	B	0	NA	NA			NA	NA	NA	0	NA		2021-11-11 10:56:34	17.9073
ZY1565	Female	78	2021-10-11 13:23:32	2021-10-25 15:15:00	2	4	0	B	0	NA	NA			NA	NA	NA	1	3	138268	2021-11-09 10:24:04	15.798
ZY3848	Female	67	2021-10-07 10:28:13	2021-10-26 13:00:00	2	4	0	O	0	NA	NA			NA	NA	NA	0	NA		2021-11-03 10:54:49	8.91307
ZY1497	Male	56	2021-09-17 11:11:08	2021-10-27 07:50:00	2	4	0	O	0	NA	NA			NA	NA	NA	1	6	114200	2021-11-03 11:10:47	8.13943
ZY1573	Male	63	2021-10-13 10:26:33	2021-10-27 08:00:00	2	4	0	A	0	NA	NA			NA	NA	NA	0	NA	147758	2021-11-04 10:45:10	9.1147
ZY1592	Male	56	2021-10-20 16:51:01	2021-10-27 08:00:00	2	4	0	B	1	2021-11-04	2	Klebsiella pneumoniae (S)		0	0	0	0	NA	165375	2021-11-07 10:08:44	12.0894
ZY4535	Male	73	2021-10-13 10:44:05	2021-10-27 08:00:00	2	4	0	O	0	NA	NA			NA	NA	NA	0	NA		2021-11-03 11:06:01	8.12918
ZY1593	Male	73	2021-10-21 15:03:16	2021-10-27 12:25:00	2	4	0	A	0	NA	NA			NA	NA	NA	0	NA		2021-11-09 14:36:39	14.0914
ZY1585	Male	66	2021-10-17 12:39:07	2021-10-27 12:30:00	2	4	0	O	0	NA	NA			NA	NA	NA	0	NA		2021-11-05 11:03:40	9.94005
ZY1571	Male	61	2021-10-12 19:11:50	2021-10-27 12:50:00	2	4	0	A	0	NA	NA			NA	NA	NA	0	NA	138028	2021-11-08 10:07:42	12.8873
ZY1558	Male	56	2021-10-09 13:02:37	2021-10-27 13:00:00	2	4	0	AB	0	NA	NA			NA	NA	NA	0	NA	143619	2021-11-06 10:41:14	10.9036
ZY4516	Male	57	2021-10-11 15:51:47	2021-10-27 14:00:00	2	4	0	B	0	NA	NA			NA	NA	NA	0	NA		2021-11-16 11:23:05	20.891
ZY1542	Female	74	2021-10-04 11:51:45	2021-10-27 18:30:00	2	4	0	O	0	NA	NA			NA	NA	NA	0	NA	210267	2021-11-20 10:06:09	24.6501
ZY1567	Female	73	2021-10-12 15:08:12	2021-10-28 07:30:00	2	4	0	A	0	NA	NA			NA	NA	NA	0	NA	151350	2021-11-09 11:10:17	13.153
ZY1589	Male	64	2021-10-20 09:35:49	2021-10-28 08:00:00	2	4	0	O	0	NA	NA			NA	NA	NA	0	NA		2021-11-05 09:57:57	9.08191
ZY1575	Male	68	2021-10-13 14:27:43	2021-10-28 10:00:00	2	4	0	A	0	NA	NA			NA	NA	NA	0	NA	160194	2021-11-05 10:57:42	9.04007
ZY1580	Male	45	2021-10-14 17:05:34	2021-10-29 08:00:00	2	4	0	O	0	NA	NA			NA	NA	NA	0	NA	143349	2021-11-06 10:45:07	9.11466
ZY1550	Female	72	2021-10-07 15:50:43	2021-10-29 08:00:00	2	4	0	B	0	NA	NA			NA	NA	NA	0	NA	173018	2021-11-16 11:31:22	19.1468
ZY1599	Female	52	2021-10-25 09:33:19	2021-10-29 08:00:00	2	4	0	O	0	NA	NA			NA	NA	NA	0	NA		2021-11-06 11:03:14	9.12725
ZY1607	Male	53	2021-10-26 16:25:57	2021-10-29 12:00:00	2	4	1	O	0	NA	NA			NA	NA	NA	0	NA		2021-11-07 11:55:30	9.99687
ZY1576	Male	67	2021-10-13 17:01:06	2021-10-29 16:06:00	2	4	0	A	0	NA	NA			NA	NA	NA	0	NA	143919	2021-11-09 10:13:37	11.7553
ZY1509	Male	56	2021-09-22 10:16:55	2021-10-30 09:00:00	2	4	0	A	0	NA	NA			NA	NA	NA	0	NA	163380	2021-11-11 14:36:42	13.2338
ZY3956	Male	67	2021-10-11 09:16:15	2021-10-30 13:40:00	2	4	0	AB	0	NA	NA			NA	NA	NA	0	NA		2021-11-09 16:18:34	11.1101
ZY1597	Male	71	2021-10-24 08:35:43	2021-11-01 08:00:00	2	4	0	B	0	NA	NA			NA	NA	NA	0	NA		2021-11-17 11:19:48	17.1387
ZY1594	Male	57	2021-10-23 10:42:33	2021-11-01 10:00:00	2	4	0	A	0	NA	NA			NA	NA	NA	0	NA		2021-11-12 10:48:49	12.0339
ZY1572	Female	57	2021-10-12 20:58:20	2021-11-01 10:30:00	2	4	0	B	0	NA	NA			NA	NA	NA	0	NA	154420	2021-11-12 10:17:25	11.9913
ZY1604	Male	49	2021-10-26 10:06:34	2021-11-01 15:00:00	2	4	0	O	0	NA	NA			NA	NA	NA	0	NA		2021-11-10 09:29:37	9.77057
ZY1590	Male	71	2021-10-20 11:46:25	2021-11-02 08:00:00	2	4	0	AB	0	NA	NA			NA	NA	NA	0	NA		2021-11-29 11:02:49	28.127
ZY1586	Male	58	2021-10-18 09:25:04	2021-11-02 13:40:00	2	4	0	B	0	NA	NA			NA	NA	NA	0	NA		2021-11-20 10:15:22	18.8579
ZY1606	Female	58	2021-10-26 12:10:51	2021-11-02 14:30:00	2	4	0	AB	0	NA	NA			NA	NA	NA	0	NA		2021-11-15 10:20:20	13.8266
ZY1510	Male	71	2021-09-22 18:25:13	2021-11-03 08:00:00	2	4	0	O	0	NA	NA			NA	NA	NA	0	NA	143492	2021-11-12 10:19:57	10.0972
ZY1609	Female	82	2021-10-27 12:02:51	2021-11-03 08:00:00	2	4	0	O	0	NA	NA			NA	NA	NA	0	NA		2021-11-18 11:31:42	16.147
ZY4120	Male	68	2021-10-18 08:51:32	2021-11-03 08:00:00	2	4	0	A	0	NA	NA			NA	NA	NA	0	NA		2021-11-18 13:40:36	16.2365
ZY1600	Male	73	2021-10-25 10:25:54	2021-11-03 13:30:00	2	4	0	AB	0	NA	NA			NA	NA	NA	0	NA		2021-11-13 10:01:01	10.8549
ZY1582	Female	61	2021-10-15 12:43:14	2021-11-03 14:30:00	2	4	0	B	0	NA	NA			NA	NA	NA	0	NA	178743	2021-11-16 11:09:32	13.8608
ZY1610	Male	65	2021-10-27 13:20:01	2021-11-03 14:40:00	2	4	0	B	0	NA	NA			NA	NA	NA	0	NA		2021-11-17 09:05:26	14.7677
ZY1605	Male	65	2021-10-26 10:20:56	2021-11-04 08:00:00	2	4	0	A	0	NA	NA			NA	NA	NA	0	NA		2021-11-15 11:29:26	12.1454
ZY1608	Male	46	2021-10-27 09:49:35	2021-11-04 08:00:00	2	4	0	B	0	NA	NA			NA	NA	NA	0	NA		2021-11-19 10:36:29	16.1087
ZY4135	Male	75	2021-10-28 14:45:26	2021-11-04 08:00:00	2	4	0	A	0	NA	NA			NA	NA	NA	0	NA		2021-11-15 15:44:52	12.3228
ZY1613	Female	60	2021-10-29 14:24:02	2021-11-04 13:00:00	2	4	0	A	0	NA	NA			NA	NA	NA	0	NA		2021-11-16 10:49:40	12.9095
ZY4130	Female	58	2021-10-29 08:32:30	2021-11-04 13:00:00	2	4	0	O	0	NA	NA			NA	NA	NA	0	NA		2021-11-13 11:05:27	9.92045
ZY1612	Male	54	2021-10-28 10:22:16	2021-11-05 08:00:00	2	4	0	O	0	NA	NA			NA	NA	NA	0	NA		2021-11-18 15:30:06	14.3126
ZY1601	Male	73	2021-10-25 10:17:43	2021-11-05 13:10:00	2	4	0	A	0	NA	NA			NA	NA	NA	0	NA		2021-11-18 11:56:23	13.9489
ZY1611	Female	73	2021-10-27 15:55:05	2021-11-05 14:50:00	2	4	0	O	0	NA	NA			NA	NA	NA	0	NA		2021-11-13 10:06:09	8.80288
ZY1595	Female	72	2021-10-23 13:02:19	2021-11-08 08:00:00	2	4	0	O	0	NA	NA			NA	NA	NA	0	NA		2021-11-17 11:02:16	10.1266
ZY1616	Male	50	2021-10-30 20:58:01	2021-11-08 08:00:00	2	4	0	O	0	NA	NA			NA	NA	NA	0	NA		2021-11-15 11:41:45	8.15399
ZY1587	Male	68	2021-10-19 10:11:30	2021-11-08 12:30:00	2	4	0	AB	0	NA	NA			NA	NA	NA	0	NA		2021-11-18 11:47:21	10.9704
ZY1614	Female	62	2021-10-30 09:20:36	2021-11-08 13:00:00	2	4	0	AB	0	NA	NA			NA	NA	NA	0	NA		2021-11-18 10:13:30	10.8844
ZY1603	Male	67	2021-10-26 08:26:36	2021-11-09 08:00:00	2	4	0	B	0	NA	NA			NA	NA	NA	0	NA		2021-11-22 10:17:19	14.0954
ZY4463	Male	64	2021-11-03 16:08:31	2021-11-09 08:00:00	2	4	0	A	0	NA	NA			NA	NA	NA	0	NA		2021-11-20 10:50:34	12.1184
ZY1579	Male	50	2021-10-14 15:45:49	2021-11-10 08:00:00	2	4	0	O	0	NA	NA			NA	NA	NA	0	NA	164854	2021-11-18 11:46:01	9.15696
ZY1596	Female	60	2021-10-23 15:34:03	2021-11-10 08:00:00	2	4	0	O	0	NA	NA			NA	NA	NA	0	NA		2021-11-19 10:35:30	10.108
ZY1618	Male	65	2021-11-02 09:12:09	2021-11-10 13:20:00	2	4	0	O	0	NA	NA			NA	NA	NA	0	NA		2021-11-18 11:24:06	8.91951
ZY1602	Male	68	2021-10-26 08:19:28	2021-11-10 16:00:00	2	4	0	B	0	NA	NA			NA	NA	NA	0	NA		2021-11-18 11:09:55	8.79855
ZY1622	Male	64	2021-11-04 11:34:24	2021-11-11 08:00:00	2	4	0	O	0	NA	NA			NA	NA	NA	0	NA		2021-11-20 09:41:00	10.0701
ZY3819	Male	73	2021-11-03 19:54:43	2021-11-11 08:00:00	2	4	0	A	0	NA	NA			NA	NA	NA	0	NA		2021-11-21 10:51:20	11.119
ZY1620	Male	58	2021-11-03 11:02:54	2021-11-11 09:00:00	2	4	0	O	0	NA	NA			NA	NA	NA	0	NA		2021-11-20 10:48:03	10.075
ZY3850	Male	75	2021-11-05 09:17:13	2021-11-11 09:00:00	2	4	0	AB	0	NA	NA			NA	NA	NA	0	NA		2021-11-21 10:06:08	11.0459
ZY4090	Female	66	2021-11-01 09:51:05	2021-11-12 12:20:00	2	4	0	A	0	NA	NA			NA	NA	NA	0	NA		2021-11-23 10:11:21	11.9107
ZY4142	Male	53	2021-10-28 14:24:14	2021-11-12 17:20:00	2	4	0	A	0	NA	NA			NA	NA	NA	0	NA		2021-11-23 10:11:28	11.7024
ZY1577	Male	58	2021-10-14 14:08:47	2021-11-13 08:00:00	2	4	0	AB	0	NA	NA			NA	NA	NA	1	2	155376	2021-11-19 12:01:35	7.16777
ZY1623	Female	51	2021-11-04 14:09:40	2021-11-13 08:00:00	2	4	0	A	0	NA	NA			NA	NA	NA	1	3		2021-11-25 10:58:29	13.1239
ZY1626	Male	67	2021-11-05 08:46:54	2021-11-13 08:00:00	2	4	0	O	0	NA	NA			NA	NA	NA	0	NA		2021-11-19 10:54:20	7.12106
ZY4466	Female	67	2021-10-19 19:28:36	2021-11-13 10:00:00	2	4	0	O	0	NA	NA			NA	NA	NA	0	NA		2021-11-20 15:56:05	8.24728
ZY1621	Female	69	2021-11-04 09:07:13	2021-11-15 08:00:00	2	4	0	O	0	NA	NA			NA	NA	NA	0	NA		2021-11-20 09:42:05	6.07089
ZY1627	Female	52	2021-11-05 15:57:28	2021-11-15 08:00:00	2	4	0	O	0	NA	NA			NA	NA	NA	0	NA		2021-11-22 11:39:45	8.1526
ZY1628	Male	65	2021-11-09 09:46:46	2021-11-15 08:00:00	2	4	0	O	0	NA	NA			NA	NA	NA	0	NA		2021-11-18 13:07:41	4.21367
ZY1630	Male	52	2021-11-09 16:54:15	2021-11-15 08:00:00	2	4	0	O	0	NA	NA			NA	NA	NA	0	NA		2021-11-20 11:56:47	6.16443
ZY4091	Male	50	2021-11-01 16:35:39	2021-11-15 14:00:00	2	4	0	O	0	NA	NA			NA	NA	NA	0	NA		2021-11-20 15:02:04	6.0431
ZY4141	Female	74	2021-11-12 08:25:15	2021-11-15 14:40:00	2	4	1	O	0	NA	NA			NA	NA	NA	0	NA		2021-11-20 12:08:56	5.89509
ZY1629	Male	77	2021-11-09 15:33:29	2021-11-15 15:30:00	2	4	0	O	0	NA	NA			NA	NA	NA	0	NA		2021-11-21 10:30:09	6.79177
ZY1615	Male	71	2021-10-30 16:39:14	2021-11-16 08:00:00	2	4	0	O	0	NA	NA			NA	NA	NA	0	NA		2021-11-22 11:44:17	7.15575
ZY1617	Male	53	2021-11-01 17:07:47	2021-11-16 09:00:00	2	4	0	O	0	NA	NA			NA	NA	NA	0	NA		2021-11-24 11:09:57	9.09024
ZY4150	Male	53	2021-11-11 15:58:37	2021-11-17 08:00:00	2	4	0	O	0	NA	NA			NA	NA	NA	0	NA		2021-11-21 10:38:45	5.11024
ZY4504	Male	83	2021-09-22 11:39:14	2021-11-17 08:00:00	2	4	0	O	0	NA	NA			NA	NA	NA	0	NA		2021-11-20 12:06:50	4.17141
ZY4538	Male	58	2021-11-10 11:44:39	2021-11-17 08:00:00	2	4	0	B	0	NA	NA			NA	NA	NA	0	NA		2021-11-24 10:12:21	8.09191
ZY3910	Male	45	2021-11-08 15:45:24	2021-11-17 14:50:00	2	4	0	O	0	NA	NA			NA	NA	NA	0	NA		2021-11-20 12:00:07	3.88203
ZY1591	Male	77	2021-10-20 14:48:08	2021-11-18 08:00:00	2	4	0	B	0	NA	NA			NA	NA	NA	0	NA		2021-11-21 11:06:44	4.12968
ZY1619	Female	63	2021-11-03 10:14:08	2021-11-18 08:00:00	2	4	0	O	0	NA	NA			NA	NA	NA	0	NA		2021-11-23 10:54:59	6.12152
ZY1624	Male	60	2021-11-04 18:37:13	2021-11-19 15:20:00	2	4	0	O	0	NA	NA			NA	NA	NA	0	NA		2021-11-23 10:52:56	4.81454
ZY4149	Female	69	2021-11-18 13:24:18	2021-11-23 08:00:00	2	4	0	AB	0	NA	NA			NA	NA	NA	0	NA
ZY1641	Male	69	2021-11-20 12:52:16	2021-11-23 14:00:00	2	4	1	AB	0	NA	NA			NA	NA	NA	0	NA		2021-12-03 10:55:18	10.8717
ZY1631	Male	50	2021-11-16 11:10:05	2021-11-24 08:00:00	2	4	0	A	0	NA	NA			NA	NA	NA	0	NA		2021-12-02 11:13:14	9.13419
ZY1633	Male	72	2021-11-18 09:30:42	2021-11-24 08:00:00	2	4	0	B	0	NA	NA			NA	NA	NA	1	3		2021-12-05 11:08:35	12.131
ZY4152	Male	57	2021-11-19 13:09:04	2021-11-24 08:00:00	2	4	0	B	0	NA	NA			NA	NA	NA	0	NA		2021-12-11 08:55:49	18.0388
ZY4553	Female	53	2021-11-19 13:02:08	2021-11-24 08:00:00	2	4	0	O	0	NA	NA			NA	NA	NA	0	NA		2021-12-02 10:18:37	9.09626
ZY4154	Male	58	2021-11-19 15:56:17	2021-11-24 13:10:00	2	4	0	A	0	NA	NA			NA	NA	NA	0	NA		2021-12-07 10:25:52	13.886
ZY1637	Male	56	2021-11-19 09:41:14	2021-11-24 13:14:00	2	4	0	A	0	NA	NA			NA	NA	NA	0	NA		2021-12-07 10:44:42	13.8963
ZY4157	Male	47	2021-11-22 11:56:56	2021-11-24 13:30:00	2	4	1	O	0	NA	NA			NA	NA	NA	0	NA		2021-12-02 11:46:17	8.92797
ZY4459	Male	50	2021-11-21 11:26:11	2021-11-24 14:30:00	2	4	1	A	0	NA	NA			NA	NA	NA	0	NA		2021-12-06 10:08:51	12.8186
ZY1598	Male	63	2021-10-25 01:02:57	2021-11-25 08:00:00	2	4	0	A	0	NA	NA			NA	NA	NA	1	1	264385	2021-12-22 15:50:01	28.3264
ZY1636	Female	70	2021-11-18 19:58:00	2021-11-25 08:00:00	2	4	0	B	0	NA	NA			NA	NA	NA	0	NA		2021-12-08 14:45:47	14.2818
ZY4155	Male	50	2021-11-19 16:13:13	2021-11-25 10:50:00	2	4	0	A	0	NA	NA			NA	NA	NA	0	NA		2021-12-06 10:05:41	11.9692
ZY1634	Female	68	2021-11-18 13:51:44	2021-11-26 08:00:00	2	4	0	B	0	NA	NA			NA	NA	NA	0	NA		2021-12-09 11:00:11	14.1251
ZY1642	Male	58	2021-11-21 00:36:40	2021-11-26 08:00:00	2	4	0	AB	0	NA	NA			NA	NA	NA	0	NA		2021-12-06 09:56:44	11.0811
ZY1647	Male	58	2021-11-22 17:32:41	2021-11-26 13:15:00	2	4	0	O	0	NA	NA			NA	NA	NA	0	NA		2021-12-05 16:32:44	10.1373
ZY4515	Male	67	2021-11-18 11:58:47	2021-11-27 08:00:00	2	4	0	B	1	2021-12-06	2	Pseudomonas aeruginosa（S）		0	0	0	0	NA	146988	2021-12-15 10:19:06	19.0966
ZY4156	Female	74	2021-11-25 13:00:32	2021-11-29 08:00:00	2	4	0	B	0	NA	NA			NA	NA	NA	0	NA		2021-12-13 11:39:01	15.1521
ZY4146	Female	59	2021-11-24 11:54:32	2021-11-29 09:00:00	2	4	0	B	0	NA	NA			NA	NA	NA	0	NA		2021-12-12 16:00:20	14.2919
ZY1638	Male	61	2021-11-19 15:09:47	2021-11-29 11:30:00	2	4	0	B	0	NA	NA			NA	NA	NA	0	NA	180476	2021-12-20 11:56:33	22.0184
ZY4139	Female	61	2021-11-20 12:51:10	2021-11-29 14:40:40	2	4	0	A	0	NA	NA			NA	NA	NA	0	NA		2021-12-11 11:03:47	12.8494
ZY1654	Female	66	2021-11-25 19:27:15	2021-11-30 08:00:00	2	4	0	O	0	NA	NA			NA	NA	NA	0	NA	192274	2021-12-28 10:36:16	29.1085
ZY1639	Male	65	2021-11-20 08:34:55	2021-11-30 08:00:00	2	4	0	O	0	NA	NA			NA	NA	NA	0	NA		2021-12-08 10:26:33	9.10177
ZY1655	Male	63	2021-11-25 21:31:23	2021-12-01 08:00:00	2	4	0	O	0	NA	NA			NA	NA	NA	0	NA	118499	2021-12-13 10:18:29	13.0962
ZY1644	Female	76	2021-11-22 10:02:11	2021-12-01 08:00:00	2	4	0	B	0	NA	NA			NA	NA	NA	0	NA	119368	2021-12-13 10:09:01	13.0896
ZY3905	Female	69	2021-11-20 17:10:47	2021-12-01 08:00:00	2	4	0	O	0	NA	NA			NA	NA	NA	0	NA	153240	2021-12-13 10:19:51	13.0971
ZY4153	Male	53	2021-11-18 16:57:16	2021-12-01 08:00:00	2	4	0	B	0	NA	NA			NA	NA	NA	0	NA		2021-12-21 11:06:42	21.1297
ZY1651	Female	68	2021-11-24 16:25:51	2021-12-01 09:00:00	2	4	0	A	0	NA	NA			NA	NA	NA	0	NA	179728	2021-12-13 11:07:21	13.0884
ZY1650	Male	49	2021-11-24 15:45:00	2021-12-01 13:00:00	2	4	0	O	0	NA	NA			NA	NA	NA	0	NA		2021-12-10 10:50:58	9.91039
ZY1653	Female	58	2021-11-25 20:13:50	2021-12-02 08:00:00	2	4	0	B	0	NA	NA			NA	NA	NA	0	NA	163708	2021-12-27 11:16:18	26.1363
ZY1648	Male	66	2021-11-24 08:56:49	2021-12-02 08:00:00	2	4	0	O	0	NA	NA			NA	NA	NA	0	NA		2021-12-06 14:52:06	5.28618
ZY4467	Male	41	2021-11-24 17:23:56	2021-12-03 08:00:00	2	4	0	B	0	NA	NA			NA	NA	NA	0	NA	113889	2021-12-18 11:44:23	16.1558
ZY4100	Male	53	2021-11-18 17:58:45	2021-12-03 08:00:00	2	4	0	A	0	NA	NA			NA	NA	NA	0	NA	137728	2021-12-13 11:18:19	11.1377
ZY1649	Female	62	2021-11-24 09:58:37	2021-12-03 08:00:00	2	4	0	A	1	2021-12-16	2	Pseudomonas aeruginosa（S）		0	0	1	1	5	196267	2021-12-30 15:44:29	28.3226
ZY1657	Male	60	2021-11-26 21:08:27	2021-12-06 08:00:00	2	4	0	B	0	NA	NA			NA	NA	NA	0	NA	112495	2021-12-22 10:51:24	17.119
ZY1667	Male	65	2021-12-01 16:11:31	2021-12-06 08:00:00	2	4	0	A	0	NA	NA			NA	NA	NA	0	NA	124418	2021-12-15 11:29:39	10.1456
ZY4147	Male	62	2021-11-19 15:25:09	2021-12-06 08:00:00	2	4	0	AB	0	NA	NA			NA	NA	NA	0	NA	175664	2021-12-20 10:04:40	15.0866
ZY1662	Female	75	2021-11-29 09:08:31	2021-12-06 15:50:00	2	4	0	O	0	NA	NA			NA	NA	NA	0	NA	272136	2022-01-10 11:17:10	35.8105
ZY1672	Male	67	2021-12-03 12:59:09	2021-12-07 08:00:00	2	4	0	O	0	NA	NA			NA	NA	NA	0	NA	170701	2021-12-14 10:56:06	8.12229
ZY1658	Male	61	2021-11-27 09:30:45	2021-12-07 13:23:00	2	4	0	O	0	NA	NA			NA	NA	NA	0	NA	146876	2021-12-23 11:43:34	16.9309
ZY4151	Male	73	2021-11-19 14:49:44	2021-12-07 15:00:00	2	4	0	A	0	NA	NA			NA	NA	NA	0	NA	158972	2021-12-17 10:38:01	10.8181
ZY1656	Female	57	2021-11-26 10:22:43	2021-12-08 08:00:00	2	4	0	A	1	2021-12-09	1	Klebsiella aerogenes (MDR)		1	0	0	0	NA	130716	2021-12-21 12:00:30	14.167
ZY1665	Female	53	2021-12-01 11:53:05	2021-12-08 08:00:00	2	4	0	B	1	2021-12-13	2	Klebsiella pneumoniae (S)		0	0	0	0	NA	166012	2021-12-22 12:17:51	15.1791
ZY4148	Male	52	2021-11-18 13:46:23	2021-12-08 08:00:00	2	4	0	A	0	NA	NA			NA	NA	NA	0	NA		2021-12-20 15:29:08	13.3119
ZY1646	Female	64	2021-11-22 16:34:33	2021-12-08 12:30:00	2	4	0	B	1	2021-12-12	1			0	0	0	0	NA	246192	2022-01-14 10:40:30	37.924
ZY1674	Female	73	2021-12-04 19:46:38	2021-12-08 14:20:00	2	4	0	B	0	NA	NA			NA	NA	NA	0	NA	141395	2021-12-17 10:18:01	9.83196
ZY4392	Female	62	2021-11-29 10:07:57	2021-12-08 14:30:00	2	4	0	O	0	NA	NA			NA	NA	NA	0	NA	148894	2021-12-22 09:41:42	14.7998
ZY1678	Male	52	2021-12-07 12:20:16	2021-12-08 16:00:00	2	4	1	B	0	NA	NA			NA	NA	NA	0	NA	175689	2021-12-24 10:31:51	16.7721
ZY1659	Male	47	2021-11-27 13:48:04	2021-12-09 08:00:00	2	4	0	A	0	NA	NA			NA	NA	NA	0	NA	112819	2021-12-17 10:38:09	9.10983
ZY1643	Male	69	2021-11-21 08:38:40	2021-12-09 08:00:00	2	4	0	A	0	NA	NA			NA	NA	NA	0	NA	201647	2021-12-27 10:05:53	19.0874
ZY1640	Female	72	2021-11-20 09:45:54	2021-12-09 08:00:00	2	4	0	B	0	NA	NA			NA	NA	NA	0	NA	286636	2021-12-31 11:01:49	23.1263
ZY1664	Male	49	2021-12-01 08:56:50	2021-12-09 12:10:00	2	4	0	A	0	NA	NA			NA	NA	NA	0	NA	139984	2021-12-24 11:04:23	15.9544
ZY1660	Male	66	2021-11-27 16:42:17	2021-12-09 15:30:00	2	4	0	B	0	NA	NA			NA	NA	NA	0	NA	180648	2022-01-05 10:06:58	27.7757
ZY1669	Male	71	2021-12-02 11:27:59	2021-12-10 08:00:00	2	4	0	A	0	NA	NA			NA	NA	NA	0	NA	144279	2021-12-30 10:07:47	21.0887
ZY1666	Male	81	2021-12-01 14:49:02	2021-12-10 08:00:00	2	4	0	A	1	2021-12-13	1	Pseudomonas aeruginosa（S）		0	0	0	0	NA	170117	2021-12-28 10:19:30	19.0969
ZY1668	Female	69	2021-12-01 17:36:12	2021-12-13 08:00:00	2	4	0	A	0	NA	NA			NA	NA	NA	0	NA	141538	2022-01-05 11:09:26	24.1316
ZY1663	Male	55	2021-11-30 11:26:23	2021-12-14 08:00:00	2	4	0	AB	0	NA	NA			NA	NA	NA	0	NA	152154	2021-12-27 10:06:36	14.0879
ZY1675	Male	67	2021-12-05 14:15:23	2021-12-14 08:00:00	2	4	0	A	0	NA	NA			NA	NA	NA	0	NA	172582	2021-12-27 10:06:02	14.0875
ZY1682	Male	57	2021-12-08 15:59:12	2021-12-15 08:00:00	2	4	0	A	0	NA	NA			NA	NA	NA	0	NA	109360	2021-12-27 09:50:10	13.0765
ZY1687	Female	80	2021-12-10 15:31:41	2021-12-15 08:00:00	2	4	0	B	1	2021-12-17	1			0	0	0	0	NA	130212	2021-12-26 11:27:26	12.1441
ZY1652	Male	46	2021-11-25 16:04:22	2021-12-15 08:00:00	2	4	0	B	0	NA	NA			NA	NA	NA	0	NA	139710	2021-12-30 10:07:05	16.0883
ZY1670	Male	73	2021-12-02 15:41:07	2021-12-15 08:00:00	2	4	0	B	1	2021-12-20	2	Klebsiella pneumoniae (S)		0	0	0	0	NA	173113	2021-12-24 11:04:34	10.1282
ZY4517	Male	64	2021-12-01 15:01:36	2021-12-15 08:00:00	2	4	0	B	1	2021-12-18	1	Burkholderia cepacia（MDR）		1	0	0	0	NA	146544	2021-12-31 10:08:54	17.0895
ZY1632	Male	58	2021-11-17 09:50:19	2021-12-15 09:00:00	2	4	0	B	0	NA	NA			NA	NA	NA	0	NA	168691	2021-12-31 15:06:41	17.2546
ZY4525	Male	69	2021-12-09 10:15:01	2021-12-15 10:00:00	2	4	0	A	0	NA	NA			NA	NA	NA	0	NA	113581	2021-12-25 11:02:52	11.0437
ZY1691	Male	65	2021-12-12 14:58:20	2021-12-16 07:30:00	2	4	0	O	0	NA	NA			NA	NA	NA	0	NA	123734	2021-12-25 10:31:19	10.1259
ZY1686	Male	61	2021-12-09 18:50:36	2021-12-16 08:00:00	2	4	0	B	0	NA	NA			NA	NA	NA	0	NA	131424	2021-12-29 11:01:57	14.1264
ZY1677	Female	71	2021-12-06 17:02:15	2021-12-17 08:00:00	2	4	0	AB	0	NA	NA			NA	NA	NA	0	NA	108954	2021-12-29 10:54:49	13.1214
ZY1671	Female	63	2021-12-03 08:36:55	2021-12-17 08:00:00	2	4	0	A	0	NA	NA			NA	NA	NA	0	NA	119473	2021-12-30 11:05:10	14.1286
ZY1690	Male	61	2021-12-12 14:38:03	2021-12-17 08:00:00	2	4	0	B	0	NA	NA			NA	NA	NA	0	NA	135716	2021-12-30 12:03:37	14.1692
[truncated: 2,570 more rows]

## Sheet: Etilogical data
Patient ID	Gender	Age	Admission Date	Surgery Date	Surgery Year	Surgery Quarter	Early-Onset/Late-Onset	Gram stain	Enterobacteriaceae/Non-fernebtative bacterial	Pathogens	Surveillance Target Pathogen	Drug sensitivity（S，MDR）
ZY0770	Female	53	2021-01-21 11:14:00	2021-02-01 08:00:00	1	1	1	1	1	Klebsiella aerogenes		S
ZY2049	Male	72	2022-03-27 10:56:08	2022-04-12 08:00:00	2	2	2	1	1	Klebsiella pneumoniae	CRE	MDR
ZY2934	Female	57	2023-04-04 11:20:54	2023-04-11 08:00:00	2	2	1	1	2	Acinetobacter baumannii	CRAB	MDR
ZY2952	Male	69	2023-04-07 11:51:15	2023-06-01 08:00:00	2	2	1	2	NA	Streptococcus pneumoniae		MDR
ZY3698	Male	66	2023-05-23 09:08:36	2023-06-01 12:30:00	2	2	1	1	2	Acinetobacter baumannii	CRAB	MDR
ZY1191	Male	70	2021-05-07 09:46:46	2021-05-20 09:00:00	1	2	2	1	1	Klebsiella pneumoniae		MDR
ZY2264	Female	73	2022-07-08 15:19:35	2022-07-22 11:30:00	2	3	1	1	2	Pseudomonas aeruginosa		S
ZY4248	Male	66	2023-03-08 07:11:47	2023-03-17 09:30:00	2	1	2	1	1	Escherichia coli		MDR
ZY3150	Male	67	2023-10-01 15:41:00	2023-10-08 08:00:00	2	4	1	1	2	Acinetobacter baumannii		S
ZY3150	Male	67	2023-10-01 15:41:00	2023-10-08 08:00:00	2	4	1	1	2	Pseudomonas aeruginosa	CRPA	MDR
ZY2296	Male	59	2022-07-24 08:39:02	2022-08-02 07:30:00	2	3	1	2	NA	Streptococcus pneumoniae		MDR
ZY4030	Male	51	2020-11-10 07:55:16	2021-01-20 08:00:00	1	1	2	2	NA	Streptococcus pneumoniae		S
ZY1200	Male	72	2021-05-09 21:31:32	2021-05-25 16:20:00	1	2	1	2	NA	Streptococcus pneumoniae		S
ZY3814	Male	69	2021-03-05 15:14:29	2021-03-29 13:00:00	1	1	1	2	NA	Streptococcus pneumoniae		S
ZY3790	Male	73	2023-11-22 09:11:09	2023-11-28 12:15:00	2	4	2	2	NA	Staphylococcus aureus	MRSA	MDR
ZY4067	Male	66	2021-02-15 10:38:14	2021-02-18 08:00:00	1	1	1	1	2	Acinetobacter baumannii	CRAB	MDR
ZY4067	Male	66	2021-02-15 10:38:14	2021-02-18 08:00:00	1	1	1	1	2	Burkholderia cepacia		MDR
ZY0233	Male	58	2020-05-06 15:15:16	2020-05-27 18:05:00	1	2	1	1	2	Acinetobacter baumannii	CRAB	MDR
ZY2645	Female	57	2021-02-02 09:56:26	2021-02-17 07:30:00	1	1	2	1	2	Acinetobacter baumannii	CRAB	MDR
ZY0781	Male	63	2021-01-25 09:28:26	2021-02-18 13:25:00	1	1	2	1	1	Klebsiella pneumoniae		S
ZY1693	Female	72	2021-12-13 09:01:55	2022-01-18 08:00:00	2	1	2	1	1	Klebsiella pneumoniae		S
ZY0695	Male	48	2020-12-21 14:29:01	2020-12-29 18:00:00	1	4	1	1	1	Klebsiella pneumoniae		S
ZY1035	Male	72	2021-03-24 21:08:21	2021-04-06 08:00:00	1	2	1	1	1	Klebsiella aerogenes		S
ZY1757	Male	68	2022-01-04 09:19:24	2022-01-10 08:00:00	2	1	1	2	NA	Staphylococcus aureus		MDR
ZY2735	Male	65	2023-02-15 20:38:22	2023-02-27 11:00:00	2	1	2	1	2	Acinetobacter baumannii		S
ZY2421	Male	67	2022-09-23 16:13:39	2022-10-05 07:40:00	2	4	2	1	1	Klebsiella pneumoniae		S
ZY2010	Male	52	2022-03-14 12:08:20	2022-03-30 08:00:00	2	1	2	1	1	Klebsiella pneumoniae		S
ZY0007	Male	59	2019-12-17 20:20:44	2020-01-11 09:00:00	1	1	1	2	NA	Staphylococcus aureus	MRSA	MDR
ZY4232	Male	65	2023-03-06 10:54:27	2023-03-18 11:00:00	2	1	2	2	NA	Staphylococcus aureus	MRSA	MDR
ZY3016	Female	69	2023-04-24 12:22:00	2023-05-15 16:20:00	2	2	2	1	1	Klebsiella pneumoniae		S
ZY3016	Female	69	2023-04-24 12:22:00	2023-05-15 16:20:00	2	2	2	1	2	Acinetobacter baumannii		S
ZY0364	Male	47	2020-07-15 17:39:51	2020-08-01 16:10:00	1	3	1	1	1	Klebsiella pneumoniae		MDR
ZY3373	Male	73	2023-07-27 10:14:17	2023-08-07 12:00:00	2	3	1	1	1	Klebsiella pneumoniae		S
ZY2110	Female	63	2022-04-29 11:35:20	2022-05-10 08:00:00	2	2	2	1	2	Acinetobacter baumannii	CRAB	MDR
ZY2439	Male	74	2022-10-02 14:58:00	2022-10-12 07:20:00	2	4	1	1	2	Burkholderia cepacia		MDR
ZY2439	Male	74	2022-10-02 14:58:00	2022-10-12 07:20:00	2	4	1	1	2	Pseudomonas aeruginosa		S
ZY4391	Male	66	2020-06-28 16:26:48	2020-07-22 13:30:00	1	3	1	2	NA	Staphylococcus aureus	MRSA	MDR
ZY3262	Male	62	2023-06-28 08:34:14	2023-07-07 07:30:00	2	3	2	1	2	Pseudomonas aeruginosa	CRPA	MDR
ZY4440	Female	61	2021-04-29 12:03:09	2021-05-17 15:00:00	1	2	1	1	1	Klebsiella pneumoniae	CRE	MDR
ZY2978	Male	69	2023-04-13 15:10:16	2023-04-17 07:30:00	2	2	2	1	2	Pseudomonas aeruginosa	CRPA	MDR
ZY3048	Male	74	2023-05-05 08:09:54	2023-05-22 07:30:00	2	2	2	1	1	Escherichia coli		MDR
ZY2573	Male	57	2023-01-16 15:37:48	2023-02-02 07:30:00	2	1	2	2	NA	Staphylococcus aureus	MRSA	MDR
ZY1349	Male	70	2021-06-24 10:58:28	2021-06-29 08:00:00	1	2	2	2	NA	Staphylococcus aureus		S
ZY3623	Male	69	2023-10-05 15:17:47	2023-10-16 07:30:00	2	4	1	1	2	Acinetobacter baumannii		S
ZY1098	Male	53	2021-04-12 11:37:42	2021-04-26 09:00:00	1	2	1	1	1	Klebsiella pneumoniae		S
ZY1002	Female	68	2021-03-18 14:30:39	2021-04-03 08:00:00	1	2	2	1	1	Enterobacter cloacae		MDR
ZY2671	Female	64	2023-02-06 09:55:51	2023-02-18 08:00:00	2	1	1	1	1	Klebsiella pneumoniae	CRE	MDR
ZY2192	Male	53	2022-06-12 22:58:26	2022-06-17 13:20:00	2	2	2	1	2	Acinetobacter baumannii	CRAB	MDR
ZY4039	Male	65	2020-11-11 16:17:42	2020-12-10 08:00:00	1	4	1	1	2	Acinetobacter baumannii		MDR
ZY4480	Male	55	2023-03-19 16:31:10	2023-03-22 12:45:00	2	1	1	1	2	Stenotrophomonas maltophilia		S
ZY2630	Male	74	2023-01-30 18:25:55	2023-02-15 13:30:00	2	1	2	2	NA	Streptococcus pneumoniae		MDR
ZY2181	Male	66	2022-06-08 15:08:09	2022-06-15 08:00:00	2	2	1	1	1	Klebsiella pneumoniae		S
ZY0908	Male	54	2021-03-01 10:29:26	2021-03-09 14:20:00	1	1	2	1	NA	Haemophilus influenzae		S
ZY2771	Male	70	2023-02-22 14:10:19	2023-03-04 07:30:00	2	1	2	2	NA	Staphylococcus aureus	MRSA	MDR
ZY2058	Male	56	2022-03-31 09:48:57	2022-04-11 10:35:00	2	2	2	1	1	Klebsiella pneumoniae	CRE	MDR
ZY4305	Female	72	2023-07-03 08:46:08	2023-07-10 12:30:00	2	3	1	1	2	Pseudomonas aeruginosa		S
ZY1725	Female	66	2021-12-23 08:59:22	2022-01-05 08:00:00	2	1	1	1	1	Klebsiella pneumoniae	CRE	MDR
ZY1266	Male	72	2021-05-26 10:04:35	2021-07-17 13:00:00	1	3	1	1	2	Acinetobacter baumannii		S
ZY1211	Male	66	2021-05-12 10:18:02	2021-06-03 08:00:00	1	2	2	1	1	Klebsiella pneumoniae	CRE	MDR
ZY4056	Male	67	2021-04-19 08:52:16	2021-04-23 08:00:00	1	2	2	1	2	Acinetobacter baumannii	CRAB	MDR
ZY4405	Male	51	2023-01-26 15:38:38	2023-02-07 07:00:00	2	1	2	1	2	Pseudomonas aeruginosa		S
ZY4405	Male	51	2023-01-26 15:38:38	2023-02-07 07:00:00	2	1	2	1	2	Stenotrophomonas maltophilia		S
ZY0044	Male	59	2020-01-04 17:53:38	2020-01-15 09:55:00	1	1	2	1	1	Klebsiella pneumoniae		S
ZY2343	Male	57	2022-08-15 16:17:43	2022-08-29 07:30:00	2	3	1	1	2	Pseudomonas aeruginosa		S
ZY2869	Female	69	2023-03-15 13:47:17	2023-03-22 07:20:00	2	1	1	1	1	Klebsiella pneumoniae	CRE	MDR
ZY3617	Female	75	2023-10-05 08:30:40	2023-10-19 07:00:00	2	4	2	1	1	Klebsiella pneumoniae	CRE	MDR
ZY0661	Male	61	2020-12-04 14:49:28	2020-12-08 13:20:00	1	4	1	1	NA	Haemophilus influenzae		S
ZY1276	Male	38	2021-05-29 08:22:14	2021-06-11 08:00:00	1	2	2	1	1	Klebsiella pneumoniae	CRE	MDR
ZY4536	Male	76	2023-08-13 22:28:18	2023-09-01 08:00:00	2	3	1	1	1	Klebsiella pneumoniae	CRE	MDR
ZY3531	Male	53	2023-09-08 14:29:08	2023-09-18 12:00:00	2	3	1	1	1	Klebsiella pneumoniae		S
ZY2816	Male	69	2023-03-03 00:23:04	2023-03-20 17:10:00	2	1	1	1	1	Klebsiella pneumoniae		S
ZY1204	Female	69	2021-05-11 08:27:08	2021-05-20 16:00:00	1	2	2	1	2	Stenotrophomonas maltophilia		S
ZY2636	Male	60	2023-01-31 18:06:15	2023-02-24 09:00:00	2	1	2	1	2	Stenotrophomonas maltophilia		S
ZY1315	Male	77	2021-06-12 15:28:04	2021-06-25 08:00:00	1	2	2	1	2	Pseudomonas aeruginosa	CRPA	MDR
ZY3967	Female	62	2021-06-08 14:07:06	2021-06-16 14:30:00	1	2	2	2	NA	Staphylococcus aureus	MRSA	MDR
ZY2121	Female	72	2022-05-08 15:41:53	2022-06-27 12:25:00	2	2	1	1	2	Pseudomonas aeruginosa		S
ZY4266	Female	76	2023-07-27 14:34:44	2023-08-03 14:50:00	2	3	1	1	2	Acinetobacter baumannii	CRAB	MDR
ZY4266	Female	76	2023-07-27 14:34:44	2023-08-03 14:50:00	2	3	2	2	NA	Staphylococcus aureus	MRSA	MDR
ZY3921	Female	66	2020-11-27 11:21:10	2020-12-03 09:38:00	1	4	2	1	2	Pseudomonas aeruginosa		S
ZY3620	Male	74	2023-10-05 15:05:35	2023-10-11 12:00:00	2	4	2	1	1	Klebsiella pneumoniae		MDR
ZY2024	Female	67	2022-03-15 20:55:34	2022-04-13 15:30:00	2	2	2	1	2	Acinetobacter baumannii		S
ZY3518	Female	69	2023-09-06 08:38:51	2023-09-16 07:30:00	2	3	1	1	2	Burkholderia cepacia		S
ZY0934	Male	69	2021-03-05 12:21:02	2021-03-20 14:30:00	1	1	1	2	NA	Staphylococcus aureus		MDR
ZY2753	Male	61	2023-02-18 14:50:21	2023-02-28 15:00:00	2	1	1	1	1	Klebsiella pneumoniae		S
ZY3033	Male	58	2023-05-01 12:12:19	2023-05-08 07:30:00	2	2	2	2	NA	Streptococcus pneumoniae		MDR
ZY4345	Female	71	2023-10-09 09:48:19	2023-10-26 07:30:00	2	4	2	1	1	Klebsiella pneumoniae	CRE	MDR
ZY2535	Female	73	2022-12-28 13:38:16	2023-01-03 14:30:00	2	1	2	1	1	Escherichia coli		MDR
ZY0936	Male	58	2021-03-05 14:11:20	2021-03-20 16:30:00	1	1	2	2	NA	Staphylococcus aureus		MDR
ZY0145	Male	64	2020-03-27 17:58:37	2020-04-08 16:00:00	1	2	2	1	1	Klebsiella pneumoniae		S
ZY2133	Male	68	2022-05-16 10:27:21	2022-05-24 08:00:00	2	2	2	1	1	Klebsiella pneumoniae	CRE	MDR
ZY2490	Female	62	2022-12-02 10:03:41	2022-12-13 08:00:00	2	4	2	1	2	Burkholderia cepacia		MDR
ZY2046	Female	70	2022-03-25 16:47:47	2022-03-31 14:30:00	2	1	1	1	2	Acinetobacter baumannii	CRAB	MDR
ZY2046	Female	70	2022-03-25 16:47:47	2022-03-31 14:30:00	2	1	1	1	1	Klebsiella pneumoniae		MDR
ZY2145	Male	79	2022-05-21 09:03:12	2022-06-07 07:25:00	2	2	1	2	NA	Enterococcus faecium		MDR
ZY2020	Female	63	2022-03-15 15:33:54	2022-03-30 08:00:00	2	1	1	2	NA	Staphylococcus aureus	MRSA	MDR
ZY1057	Male	65	2021-03-31 11:30:07	2021-04-15 14:20:00	1	2	2	1	2	Acinetobacter baumannii	CRAB	MDR
ZY0682	Male	71	2020-12-15 11:27:27	2020-12-17 08:00:00	1	4	1	1	2	Pseudomonas aeruginosa	CRPA	MDR
ZY2537	Male	63	2022-12-28 15:11:47	2023-01-10 07:40:00	2	1	2	1	1	Klebsiella pneumoniae	CRE	MDR
ZY4233	Male	75	2023-11-01 11:22:44	2023-11-16 07:30:00	2	4	2	1	2	Acinetobacter baumannii	CRAB	MDR
ZY3506	Male	69	2023-09-03 17:27:38	2023-09-26 08:00:00	2	3	2	1	2	Pseudomonas aeruginosa	CRPA	MDR
ZY0491	Male	57	2020-09-11 19:57:57	2020-09-24 08:00:00	1	3	2	1	1	Klebsiella pneumoniae		S
ZY3281	Male	78	2023-07-03 12:24:03	2023-07-18 07:40:00	2	3	2	1	1	Klebsiella pneumoniae	CRE	MDR
ZY0519	Male	67	2020-09-29 11:05:27	2020-11-28 09:35:00	1	4	2	1	1	Klebsiella pneumoniae		S
ZY1844	Female	68	2022-02-11 18:31:33	2022-02-21 08:00:00	2	1	2	1	2	Pseudomonas aeruginosa	CRPA	MDR
ZY2536	Male	52	2022-12-28 14:43:22	2023-01-06 12:00:00	2	1	2	1	2	Stenotrophomonas maltophilia		S
ZY1934	Male	71	2022-02-27 02:42:05	2022-02-28	2	1	1	1	2	Pseudomonas aeruginosa		S
ZY4437	Male	67	2021-06-07 18:33:02	2021-07-12 08:00:00	1	3	1	1	2	Pseudomonas aeruginosa	CRPA	MDR
ZY2817	Male	63	2023-03-03 08:34:00	2023-03-10 07:30:00	2	1	1	1	2	Pseudomonas putida		S
ZY2817	Male	63	2023-03-03 08:34:00	2023-03-10 07:30:00	2	1	1	1	2	Stenotrophomonas maltophilia		S
ZY3542	Female	71	2023-09-11 15:42:02	2023-09-21 14:10:00	2	3	1	1	2	Pseudomonas aeruginosa	CRPA	MDR
ZY1444	Male	72	2021-08-24 09:48:47	2021-08-30 08:00:00	1	3	2	1	2	Pseudomonas aeruginosa		S
ZY0851	Male	61	2021-02-19 09:21:38	2021-03-04 12:11:00	1	1	2	1	2	Acinetobacter baumannii	CRAB	MDR
ZY2313	Female	52	2022-08-01 15:07:38	2022-08-09 12:20:00	2	3	1	1	2	Pseudomonas aeruginosa		S
ZY0830	Male	72	2021-02-07 20:04:03	2021-02-18 08:00:00	1	1	1	2	NA	Staphylococcus aureus		MDR
ZY1241	Male	71	2021-05-19 10:58:24	2021-05-28 14:00:00	1	2	2	1	1	Proteus mirabilis		MDR
ZY1799	Male	58	2022-02-04 08:54:01	2022-02-21 11:00:00	2	1	2	1	1	Klebsiella pneumoniae	CRE	MDR
ZY4033	Male	79	2021-06-07 09:08:00	2021-06-21 08:00:00	1	2	2	1	1	Klebsiella pneumoniae		MDR
ZY3637	Male	50	2023-10-09 08:25:28	2023-10-17 07:33:00	2	4	1	2	NA	Staphylococcus aureus		MDR
ZY2975	Male	45	2023-04-12 17:04:10	2023-05-12 12:50:00	2	2	2	1	2	Stenotrophomonas maltophilia		S
ZY2827	Male	74	2023-03-04 14:00:05	2023-03-17 07:20:00	2	1	1	1	1	Klebsiella pneumoniae		S
ZY3184	Male	75	2023-06-09 10:10:01	2023-06-20 19:40:00	2	2	1	1	1	Klebsiella pneumoniae		MDR
ZY3332	Male	71	2023-07-14 15:51:19	2023-07-28 07:00:00	2	3	2	1	2	Pseudomonas aeruginosa	CRPA	MDR
ZY2095	Male	65	2022-04-21 11:26:18	2022-05-05 08:00:00	2	2	2	1	2	Pseudomonas aeruginosa		S
ZY4406	Male	63	2022-10-10 09:18:23	2022-11-11 08:00:00	2	4	2	1	2	Acinetobacter baumannii		S
ZY4560	Female	77	2022-12-12 13:35:44	2022-12-30 08:00:00	2	4	1	1	NA	Haemophilus influenzae		MDR
ZY4560	Female	77	2022-12-12 13:35:44	2022-12-30 08:00:00	2	4	1	1	2	Stenotrophomonas maltophilia		S
ZY0212	Male	57	2020-04-23 09:14:58	2020-04-28 09:38:00	1	2	1	1	NA	Haemophilus influenzae		S
ZY2086	Female	61	2022-04-14 10:43:38	2022-04-21 08:00:00	2	2	1	2	NA	Staphylococcus aureus		S
ZY4053	Male	64	2021-03-18 12:06:56	2021-04-07 20:20:00	1	2	2	1	1	Klebsiella pneumoniae		MDR
ZY4053	Male	64	2021-03-18 12:06:56	2021-04-07 20:20:00	1	2	2	1	2	Pseudomonas aeruginosa	CRPA	MDR
ZY4470	Male	48	2023-03-14 09:37:06	2023-03-30 08:00:00	2	1	1	1	2	Pseudomonas aeruginosa		S
ZY3480	Female	49	2023-08-29 08:07:22	2023-09-08 08:00:00	2	3	2	1	1	Klebsiella pneumoniae		S
ZY3314	Female	67	2023-07-10 15:12:02	2023-08-18 16:00:00	2	3	1	2	NA	Streptococcus pneumoniae		S
ZY2767	Male	73	2023-04-22 11:31:00	2023-05-29 07:30:00	2	2	1	1	1	Serratia marcescens		MDR
ZY2767	Male	73	2023-04-22 11:31:00	2023-05-29 07:30:00	2	2	1	1	2	Pseudomonas aeruginosa		S
ZY4545	Male	73	2022-04-30 14:35:49	2022-05-05 13:40:00	2	2	2	1	1	Klebsiella pneumoniae	CRE	MDR
ZY2619	Female	63	2023-01-30 09:30:05	2023-02-04 07:40:00	2	1	2	1	1	Klebsiella pneumoniae		MDR
ZY0545	Male	62	2020-10-13 09:17:43	2020-10-26 09:40:00	1	4	2	1	2	Pseudomonas aeruginosa		S
ZY0407	Male	35	2020-07-31 15:45:34	2020-09-07 13:30:00	1	3	1	1	2	Pseudomonas aeruginosa		S
ZY1715	Male	66	2021-12-20 11:26:45	2021-12-28 08:00:00	1	4	2	1	2	Acinetobacter baumannii	CRAB	MDR
ZY2974	Male	71	2023-04-12 14:51:29	2023-04-26 21:24:00	2	2	2	1	2	Acinetobacter baumannii	CRAB	MDR
ZY4231	Male	59	2022-10-14 14:36:05	2022-11-20 08:00:00	2	4	2	1	1	Klebsiella pneumoniae		S
ZY2380	Male	66	2022-09-02 18:18:00	2022-10-07 14:00:00	2	4	1	1	2	Pseudomonas aeruginosa		S
ZY3767	Male	61	2023-11-14 08:25:20	2023-11-24 08:00:00	2	4	1	1	1	Klebsiella pneumoniae		MDR
ZY2300	Male	73	2022-07-25 10:13:09	2022-08-04 08:00:00	2	3	2	1	2	Pseudomonas aeruginosa	CRPA	MDR
ZY2009	Male	73	2022-03-12 18:53:14	2022-03-31 11:20:08	2	1	2	1	2	Acinetobacter baumannii	CRAB	MDR
ZY1225	Female	71	2021-05-14 18:37:00	2021-06-01 12:30:00	1	2	1	1	2	Acinetobacter baumannii	CRAB	MDR
ZY1225	Female	71	2021-05-14 18:37:00	2021-06-01 12:30:00	1	2	1	2	NA	Staphylococcus aureus	MRSA	MDR
ZY2805	Male	60	2023-02-28 18:23:08	2023-03-23 07:30:00	2	1	2	1	2	Pseudomonas aeruginosa		S
ZY4376	Male	56	2021-04-06 16:19:19	2021-04-17 08:00:00	1	2	2	1	1	Klebsiella pneumoniae	CRE	MDR
ZY2914	Female	73	2023-01-29 09:04:56	2023-02-14 08:00:00	2	1	2	1	2	Pseudomonas aeruginosa		S
ZY3856	Female	67	2021-01-22 09:38:51	2021-02-05 15:00:00	1	1	2	2	NA	Staphylococcus aureus	MRSA	MDR
ZY1087	Male	72	2021-04-08 15:13:05	2021-04-27 08:00:00	1	2	1	1	2	Acinetobacter baumannii		MDR
ZY3252	Male	59	2023-06-26 08:30:55	2023-06-29 07:20:00	2	2	1	1	1	Escherichia coli		MDR
ZY2728	Male	63	/	2023-04-15 12:10:00	2	2	1	1	1	Escherichia coli		MDR
ZY1891	Male	70	2022-02-19 11:48:21	2022-03-03 21:30:00	2	1	2	1	2	Acinetobacter baumannii	CRAB	MDR
ZY1670	Male	73	2021-12-02 15:41:07	2021-12-15 08:00:00	1	4	2	1	1	Klebsiella pneumoniae		S
ZY1203	Male	64	2021-05-10 22:36:42	2021-05-15 13:00:00	1	2	1	1	2	Acinetobacter baumannii	CRAB	MDR
ZY4477	Female	65	2023-06-25 08:22:40	2023-07-07 07:30:00	2	3	1	1	1	Escherichia coli		MDR
ZY3817	Male	74	2022-12-03 19:13:57	2023-02-22 13:30:00	2	1	2	1	1	Klebsiella pneumoniae	CRE	MDR
ZY2123	Male	36	2022-05-09 10:04:04	2022-06-17 12:00:00	2	2	1	1	2	Pseudomonas aeruginosa		S
ZY1800	Male	69	2022-02-04 08:57:14	2022-02-25 08:00:00	2	1	2	1	2	Acinetobacter baumannii		MDR
ZY0513	Female	73	2020-09-25 15:37:00	2020-10-07 19:02:00	1	4	2	1	2	Pseudomonas aeruginosa	CRPA	MDR
ZY2962	Male	58	2023-04-10 16:55:17	2023-06-05 11:00:00	2	2	2	1	2	Stenotrophomonas maltophilia		S
ZY2962	Male	58	2023-04-10 16:55:17	2023-06-05 11:00:00	2	2	2	1	2	Pseudomonas aeruginosa	CRPA	MDR
ZY0518	Male	51	2020-09-29 11:05:00	2020-10-20 19:30:00	1	4	2	1	2	Acinetobacter baumannii	CRAB	MDR
ZY2210	Male	75	2022-06-19 13:27:01	2022-06-23 12:25:00	2	2	1	1	1	Klebsiella pneumoniae		MDR
ZY1182	Male	55	2021-05-02 15:22:46	2021-05-05 08:00:00	1	2	1	1	1	Klebsiella pneumoniae		MDR
ZY0286	Female	63	2020-06-01 10:36:41	2020-06-13 09:04:00	1	2	2	1	1	Klebsiella pneumoniae		S
ZY3086	Female	69	2023-05-15 15:15:39	2023-05-23 13:25:00	2	2	1	1	1	Klebsiella pneumoniae		S
ZY0171	Female	69	2020-04-04 19:59:00	2020-04-13 09:23:00	1	2	2	2	NA	Streptococcus pneumoniae		MDR
ZY3275	Female	60	2023-06-30 22:38:39	2023-08-31 07:30:00	2	3	2	1	2	Acinetobacter baumannii	CRAB	MDR
ZY3275	Female	60	2023-06-30 22:38:39	2023-08-31 07:30:00	2	3	2	1	2	Burkholderia cepacia		S
ZY3413	Male	72	2023-08-10 12:17:08	2023-08-31 12:00:00	2	3	2	1	1	Klebsiella pneumoniae		MDR
ZY4412	Male	63	2023-05-31 09:19:48	2023-06-12 07:30:00	2	2	2	1	1	Klebsiella pneumoniae		MDR
ZY3739	Female	63	2023-06-05 16:25:18	2023-06-18 07:30:00	2	2	2	1	2	Pseudomonas aeruginosa	CRPA	MDR
ZY1838	Male	68	2022-02-10 17:17:39	2022-03-04 12:00:00	2	1	1	2	NA	Staphylococcus aureus	MRSA	MDR
ZY3646	Male	76	2023-10-11 11:06:48	2023-11-08 08:00:00	2	4	1	1	2	Burkholderia cepacia		MDR
ZY3826	Male	51	2023-09-28 09:10:20	2023-10-19 07:30:00	2	4	1	1	2	Pseudomonas aeruginosa		S
ZY3237	Male	50	2023-06-21 15:17:09	2023-07-17 08:50:00	2	3	1	1	1	Klebsiella pneumoniae		MDR
ZY3821	Male	71	2022-04-07 15:16:40	2022-04-19 11:50:00	2	2	2	1	1	Klebsiella pneumoniae	CRE	MDR
ZY4049	Male	62	2021-01-04 09:45:01	2021-01-07 13:10:00	1	1	2	2	NA	Staphylococcus aureus	MRSA	MDR
ZY0559	Male	44	2020-10-18 17:53:00	2020-11-14 10:30:00	1	4	1	1	1	Klebsiella pneumoniae	CRE	MDR
ZY0559	Male	44	2020-10-18 17:53:00	2020-11-14 10:30:00	1	4	1	1	1	Enterobacter cloacae		MDR
ZY1094	Male	64	2021-04-10 14:11:19	2021-04-20 08:00:00	1	2	1	1	2	Acinetobacter baumannii	CRAB	MDR
ZY1302	Male	63	2021-06-06 16:23:25	2021-06-18 16:00:00	1	2	2	1	2	Burkholderia cepacia		MDR
ZY4038	Male	63	2022-06-13 16:33:29	2022-06-23 13:20:00	2	2	1	1	2	Stenotrophomonas maltophilia		S
ZY3061	Male	73	2023-05-08 15:18:00	2023-05-19 07:30:00	2	2	2	1	2	Pseudomonas aeruginosa		S
ZY3061	Male	73	2023-05-08 15:18:00	2023-05-19 07:30:00	2	2	1	1	2	Stenotrophomonas maltophilia		S
ZY0561	Male	50	2020-10-19 15:41:28	2020-10-27 12:57:00	1	4	2	1	1	Escherichia coli		MDR
ZY0710	Male	69	2021-01-05 09:01:18	2021-01-18 08:00:00	1	1	2	1	NA	Haemophilus influenzae		MDR
ZY1649	Female	62	2021-11-24 09:58:37	2021-12-03 08:00:00	1	4	2	1	2	Pseudomonas aeruginosa		S
ZY0932	Female	66	2021-03-04 18:10:27	2021-03-27 12:00:00	1	1	1	2	NA	Streptococcus pneumoniae		S
ZY3889	Male	66	2020-04-23 13:51:29	2020-05-10 09:56:00	1	2	1	1	1	Klebsiella pneumoniae	CRE	MDR
ZY0779	Male	56	2021-01-24 13:48:51	2021-02-03 13:30:00	1	1	2	1	1	Klebsiella pneumoniae	CRE	MDR
ZY2005	Male	62	2022-03-11 17:56:49	2022-03-19 08:00:00	2	1	1	1	2	Pseudomonas aeruginosa	CRPA	MDR
ZY2982	Male	71	2023-04-14 08:04:29	2023-05-05 11:50:00	2	2	2	2	NA	Staphylococcus aureus	MRSA	MDR
ZY2706	Male	63	2023-02-11 07:57:00	2023-02-21 08:00:00	2	1	2	1	2	Pseudomonas aeruginosa	CRPA	MDR
ZY3697	Male	74	2023-10-22 16:35:34	2023-11-03 12:30:00	2	4	2	1	1	Klebsiella pneumoniae		S
ZY3378	Male	72	2023-07-28 15:38:39	2023-08-07 07:30:00	2	3	2	1	2	Burkholderia cepacia		MDR
ZY1533	Male	59	2021-09-30 10:28:22	2021-10-11 08:00:00	1	4	2	1	2	Pseudomonas aeruginosa	CRPA	MDR
ZY3158	Male	56	2023-06-03 13:53:37	2023-06-15 09:00:00	2	2	2	1	1	Klebsiella pneumoniae		S
ZY3058	Male	61	2023-05-08 10:01:41	2023-05-19 07:30:00	2	2	2	1	2	Pseudomonas aeruginosa	CRPA	MDR
ZY3058	Male	61	2023-05-08 10:01:41	2023-05-19 07:30:00	2	2	2	1	2	Stenotrophomonas maltophilia		S
ZY0401	Male	65	2020-07-29 10:41:03	2020-08-07 10:00:00	1	3	2	1	2	Pseudomonas aeruginosa		S
ZY3325	Female	74	2023-07-13 10:52:19	2023-07-25 07:30:00	2	3	2	2	NA	Staphylococcus aureus	MRSA	MDR
ZY2875	Male	65	2023-03-18 16:03:28	2023-03-27 07:30:00	2	1	2	1	2	Stenotrophomonas maltophilia		S
ZY1773	Male	69	2022-01-13 09:07:00	2022-01-21 12:30:00	2	1	1	1	2	Pseudomonas aeruginosa		S
ZY1773	Male	69	2022-01-13 09:07:00	2022-01-21 12:30:00	2	1	2	1	1	Klebsiella aerogenes		MDR
ZY3327	Male	67	2023-07-13 12:38:50	2023-07-20 03:00:00	2	3	1	1	2	Pseudomonas aeruginosa		S
ZY1023	Male	61	2021-03-23 11:17:18	2021-03-30 08:00:00	1	1	2	1	1	Klebsiella oxytoca		MDR
ZY4493	Female	69	2022-07-05 19:42:58	2022-07-22 14:00:00	2	3	1	1	1	Klebsiella pneumoniae	CRE	MDR
ZY3994	Female	66	2020-05-13 12:15:00	2020-05-18 17:49:00	1	2	2	1	2	Acinetobacter baumannii		S
ZY3994	Female	66	2020-05-13 12:15:00	2020-05-18 17:49:00	1	2	1	1	1	Klebsiella pneumoniae	CRE	MDR
ZY0449	Male	63	2020-08-21 16:50:00	2020-09-04 08:00:00	1	3	1	1	1	Klebsiella pneumoniae		S
ZY4457	Male	73	2023-03-02 16:00:06	2023-03-24 07:10:00	2	1	1	2	NA	Staphylococcus aureus		MDR
ZY1105	Male	51	2021-04-14 15:33:51	2021-05-20 08:00:00	1	2	2	1	1	Klebsiella pneumoniae		S
ZY3676	Male	53	2023-10-16 18:44:18	2023-11-07 07:30:00	2	4	1	1	2	Pseudomonas aeruginosa		S
ZY2737	Male	53	2023-02-16 12:31:42	2023-02-25 07:30:00	2	1	2	2	NA	Staphylococcus aureus		S
ZY1093	Male	48	2021-04-10 10:50:31	2021-04-20 10:00:00	1	2	2	1	1	Klebsiella pneumoniae	CRE	MDR
ZY0535	Male	48	2020-10-07 12:00:16	2020-11-18 15:28:00	1	4	2	1	1	Klebsiella pneumoniae		MDR
ZY2035	Male	59	2022-03-20 08:28:35	2022-03-28 16:15:00	2	1	1	1	2	Acinetobacter baumannii	CRAB	MDR
ZY3446	Female	55	2023-08-17 14:43:17	2023-09-24 11:00:00	2	3	2	1	1	Klebsiella pneumoniae	CRE	MDR
ZY3071	Male	65	2023-05-11 15:18:19	2023-05-20 07:30:00	2	2	1	1	2	Stenotrophomonas maltophilia		S
ZY2838	Male	62	2023-03-07 11:17:30	2023-03-21 18:40:00	2	1	2	1	2	Pseudomonas aeruginosa	CRPA	MDR
ZY4417	Female	69	2020-10-09 10:19:13	2020-10-19 15:30:00	1	4	2	1	2	Acinetobacter baumannii		S
ZY4485	Male	57	2022-02-23 14:39:22	2022-03-11 08:00:00	2	1	2	1	2	Acinetobacter baumannii		S
ZY4514	Male	63	2023-03-18 12:19:11	2023-03-29 17:19:00	2	1	1	1	1	Klebsiella pneumoniae		S
ZY3003	Male	66	2023-04-20 16:27:53	2023-05-06 07:30:00	2	2	2	1	2	Acinetobacter baumannii	CRAB	MDR
ZY4280	Male	68	2023-03-12 08:45:39	2023-03-15 19:30:00	2	1	2	1	1	Escherichia coli		MDR
ZY2734	Male	58	2023-02-15 20:33:26	2023-02-24 12:00:00	2	1	1	1	2	Acinetobacter baumannii		S
ZY2734	Male	58	2023-02-15 20:33:26	2023-02-24 12:00:00	2	1	2	1	2	Pseudomonas aeruginosa	CRPA	MDR
ZY3280	Male	53	2023-07-03 09:37:29	2023-07-19 09:00:00	2	3	1	2	NA	Staphylococcus aureus	MRSA	MDR
ZY2882	Female	82	2023-03-21 09:03:03	2023-03-31 12:00:00	2	1	1	1	2	Pseudomonas aeruginosa		MDR
ZY0620	Male	67	2020-11-12 14:47:25	2020-12-09 09:10:00	1	4	2	1	2	Acinetobacter baumannii	CRAB	MDR
ZY2580	Male	70	2023-01-19 22:08:56	2023-02-13 20:00:00	2	1	1	1	2	Pseudomonas aeruginosa		S
ZY3828	Male	43	2021-03-31 12:02:50	2021-05-04 18:10:00	1	2	1	1	1	Klebsiella pneumoniae	CRE	MDR
ZY3090	Female	77	2023-05-17 11:04:28	2023-05-25 13:00:00	2	2	1	2	NA	Staphylococcus aureus	MRSA	MDR
ZY1242	Male	49	2021-05-19 15:37:14	2021-06-23 10:00:00	1	2	2	1	1	Klebsiella pneumoniae	CRE	MDR
ZY2230	Male	62	2022-06-24 16:46:10	2022-07-13 14:30:00	2	3	1	1	NA	Haemophilus influenzae		S
ZY2533	Male	57	2022-12-28 11:26:28	2023-01-10 08:00:00	2	1	1	1	2	Pseudomonas aeruginosa	CRPA	MDR
ZY2976	Male	62	2023-04-12 19:02:00	2023-06-02 07:20:00	2	2	1	1	2	Acinetobacter baumannii	CRAB	MDR
ZY3475	Male	56	2023-08-27 18:01:04	2023-09-05 11:10:00	2	3	2	1	2	Pseudomonas aeruginosa		MDR
ZY4309	Female	76	2023-06-05 14:33:27	2023-06-14 12:50:00	2	2	1	1	2	Acinetobacter baumannii		MDR
ZY2665	Female	67	2023-02-04 09:48:28	2023-02-18 07:30:00	2	1	1	1	1	Klebsiella pneumoniae		MDR
ZY2665	Female	67	2023-02-04 09:48:00	2023-02-18 07:30:00	2	1	1	1	1	Klebsiella aerogenes		S
ZY3771	Female	71	2023-11-15 09:57:44	2023-11-28 07:30:00	2	4	1	1	2	Acinetobacter baumannii		S
ZY3854	Male	68	2021-10-09 13:34:49	2021-10-18 15:00:00	1	4	1	1	2	Acinetobacter baumannii	CRAB	MDR
ZY4097	Male	71	2022-08-04 15:42:54	2022-08-16 13:40:00	2	3	2	1	1	Klebsiella pneumoniae	CRE	MDR
ZY3218	Male	59	2023-06-19 11:00:40	2023-07-04 16:20:00	2	3	2	2	NA	Staphylococcus aureus	MRSA	MDR
ZY2395	Male	59	2022-09-13 19:56:05	2022-09-19 08:00:00	2	3	2	1	2	Stenotrophomonas maltophilia		S
ZY2146	Male	75	2022-05-22 10:35:38	2022-06-07 08:00:00	2	2	1	1	2	Acinetobacter baumannii	CRAB	MDR
ZY2146	Male	75	2022-05-22 10:35:38	2022-06-07 08:00:00	2	2	1	1	2	Pseudomonas aeruginosa		S
ZY3933	Male	53	2022-04-19 15:30:41	2022-04-27 08:00:00	2	2	1	1	1	Klebsiella pneumoniae		S
ZY2711	Male	55	2023-02-11 19:49:57	2023-02-24 17:00:00	2	1	2	1	1	Enterobacter cloacae	CRE	MDR
ZY3418	Male	61	2023-08-11 10:57:30	2023-08-25 09:25:00	2	3	1	1	1	Klebsiella pneumoniae		S
ZY3989	Male	64	2021-02-02 14:30:35	2021-02-19 08:00:00	1	1	2	1	1	Klebsiella pneumoniae		S
ZY3902	Female	75	2023-04-05 14:00:15	2023-04-13 08:00:00	2	2	2	2	NA	Staphylococcus aureus		MDR
ZY2292	Male	58	2022-07-22 11:18:18	2022-08-06 12:00:00	2	3	2	1	1	Klebsiella pneumoniae	CRE	MDR
ZY2292	Male	58	2022-07-22 11:18:18	2022-08-06 12:00:00	2	3	2	1	2	Pseudomonas aeruginosa	CRPA	MDR
ZY3587	Male	59	2023-09-25 08:45:48	2023-10-12 11:50:00	2	4	2	1	2	Pseudomonas aeruginosa		MDR
ZY2339	Male	75	2022-08-15 08:32:50	2022-08-25 13:00:00	2	3	1	1	2	Acinetobacter baumannii		S
ZY0284	Male	68	2020-06-01 08:59:59	2020-06-09 09:40:00	1	2	2	1	2	Acinetobacter baumannii	CRAB	MDR
ZY1230	Female	66	2021-05-16 18:28:07	2021-06-01 13:00:00	1	2	1	1	2	Burkholderia cepacia		S
ZY0228	Male	68	2020-04-30 16:51:41	2020-05-13 09:31:00	1	2	1	1	1	Klebsiella pneumoniae		S
ZY4428	Male	70	2022-06-12 12:26:09	2022-06-20 16:50:00	2	2	1	2	NA	Staphylococcus aureus		MDR
ZY0804	Male	58	2021-01-30 17:06:52	2021-02-09 13:00:00	1	1	1	1	2	Pseudomonas aeruginosa	CRPA	MDR
ZY2118	Female	74	2022-05-04 14:34:24	2022-05-16 14:15:00	2	2	1	1	2	Burkholderia cepacia		S
ZY3393	Male	51	2023-08-03 09:25:55	2023-08-08 07:30:00	2	3	2	1	2	Pseudomonas aeruginosa		S
ZY3873	Male	54	2021-05-18 09:09:00	2021-05-31 08:00:00	1	2	2	1	1	Klebsiella pneumoniae	CRE	MDR
ZY3873	Male	54	2021-05-18 09:09:00	2021-05-31 08:00:00	1	2	1	2	NA	Staphylococcus aureus	MRSA	MDR
ZY3376	Male	71	2023-07-28 10:42:46	2023-08-10 07:30:00	2	3	1	1	2	Pseudomonas aeruginosa	CRPA	MDR
ZY3403	Male	62	2023-08-07 16:55:01	2023-08-25 07:30:00	2	3	1	1	1	Klebsiella pneumoniae		S
ZY2682	Female	69	2023-02-07 19:16:43	2023-02-17 07:30:00	2	1	2	1	2	Stenotrophomonas maltophilia		S
ZY2524	Female	77	2022-12-23 20:47:46	2023-01-14 08:00:00	2	1	2	1	2	Acinetobacter baumannii	CRAB	MDR
ZY3710	Male	60	2023-10-26 10:10:34	2023-11-06 07:30:00	2	4	1	1	2	Acinetobacter baumannii	CRAB	MDR
ZY3710	Male	60	2023-10-26 10:10:34	2023-11-06 07:30:00	2	4	2	1	1	Klebsiella pneumoniae		S
ZY3603	Male	52	2023-09-28 23:52:45	2023-11-07 07:40:00	2	4	1	1	2	Pseudomonas aeruginosa	CRPA	MDR
ZY0263	Male	55	2020-05-18 14:18:11	2020-05-28 14:55:00	1	2	2	1	1	Klebsiella aerogenes		MDR
ZY0589	Male	66	2020-10-28 09:50:40	2020-11-02 16:28:00	1	4	2	1	1	Escherichia coli		MDR
ZY3304	Male	66	2023-07-07 13:29:49	2023-07-13 07:30:00	2	3	2	1	1	Klebsiella pneumoniae	CRE	MDR
ZY1863	Female	63	2022-02-14 15:49:47	2022-02-23 08:00:00	2	1	2	1	1	Klebsiella pneumoniae		S
ZY3130	Female	68	2023-05-27 20:33:36	2023-06-03 07:27:00	2	2	2	1	1	Klebsiella pneumoniae	CRE	MDR
ZY3045	Male	46	2023-05-04 09:07:22	2023-05-24 08:00:00	2	2	2	1	2	Pseudomonas aeruginosa	CRPA	MDR
ZY2945	Female	70	2023-04-06 10:24:12	2023-04-27 13:00:00	2	2	2	1	2	Pseudomonas aeruginosa	CRPA	MDR
ZY2116	Female	60	2022-05-03 19:01:35	2022-05-10 08:00:00	2	2	2	1	2	Pseudomonas aeruginosa	CRPA	MDR
ZY2116	Female	60	2022-05-03 19:01:35	2022-05-10 08:00:00	2	2	2	1	2	Stenotrophomonas maltophilia		S
ZY3021	Male	58	2023-04-25 15:06:18	2023-06-08 08:00:00	2	2	1	1	1	Klebsiella pneumoniae		MDR
ZY2249	Male	52	2022-07-04 11:37:11	2022-07-14 07:30:00	2	3	2	1	NA	Haemophilus influenzae		S
ZY3312	Male	81	2023-07-10 09:20:57	2023-07-29 08:00:00	2	3	2	1	2	Acinetobacter baumannii	CRAB	MDR
ZY3204	Male	59	2023-06-16 07:54:58	2023-07-04 07:30:00	2	3	1	1	1	Klebsiella aerogenes		MDR
ZY3779	Male	64	2023-11-17 17:10:05	2023-11-28 13:10:00	2	4	1	1	2	Pseudomonas aeruginosa	CRPA	MDR
ZY3474	Male	69	2023-08-27 14:13:25	2023-09-11 17:50:00	2	3	2	1	2	Acinetobacter baumannii	CRAB	MDR
ZY2224	Male	70	2022-06-23 19:19:22	2022-07-04 14:20:00	2	3	1	1	1	Klebsiella pneumoniae	CRE	MDR
ZY1666	Male	81	2021-12-01 14:49:02	2021-12-10 08:00:00	1	4	1	1	2	Pseudomonas aeruginosa		S
ZY0649	Male	67	2020-12-01 14:27:32	2020-12-24 16:00:00	1	4	2	2	NA	Staphylococcus aureus	MRSA	MDR
ZY2770	Male	44	2023-02-22 13:37:27	2023-03-09 12:30:00	2	1	1	2	NA	Staphylococcus aureus		MDR
ZY1849	Male	67	2022-02-12 13:51:58	2022-02-23 15:20:00	2	1	1	1	2	Pseudomonas aeruginosa		S
ZY3947	Female	69	2020-01-06 15:42:04	2020-01-10 09:20:00	1	1	2	2	NA	Staphylococcus aureus	MRSA	MDR
ZY2127	Female	56	2022-05-13 10:41:00	2022-05-30 08:00:00	2	2	2	1	2	Pseudomonas aeruginosa		MDR
ZY2127	Female	56	2022-05-13 10:41:00	2022-05-30 08:00:00	2	2	2	1	NA	Haemophilus influenzae		S
ZY3892	Male	60	2023-05-22 11:37:46	2023-06-05 07:30:00	2	2	2	1	1	Klebsiella pneumoniae		S
ZY0034	Male	76	2019-12-31 11:52:03	2020-01-15 15:57:00	1	1	1	1	1	Enterobacter cloacae		MDR
ZY2061	Male	68	2022-04-01 12:30:29	2022-04-15 13:30:00	2	2	1	1	2	Pseudomonas aeruginosa		S
ZY1202	Male	64	2021-05-10 18:44:31	2021-05-22 08:00:00	1	2	1	1	2	Acinetobacter baumannii		S
ZY0556	Male	56	2020-10-17 07:40:11	2020-10-23 14:43:00	1	4	2	1	2	Acinetobacter baumannii		S
ZY3286	Male	61	2023-07-03 15:37:21	2023-07-27 20:00:00	2	3	2	1	2	Acinetobacter baumannii		MDR
ZY3665	Female	65	2023-10-15 15:43:10	2023-10-20 13:10:00	2	4	1	1	1	Klebsiella pneumoniae		S
ZY0496	Male	63	2020-09-16 09:28:00	2020-10-13 12:00:00	1	4	1	1	1	Klebsiella pneumoniae	CRE	MDR
ZY0496	Male	63	2020-09-16 09:28:00	2020-10-13 12:00:00	1	4	1	1	2	Pseudomonas aeruginosa		S
ZY3991	Male	69	2020-11-24 14:39:35	2020-12-09 09:09:00	1	4	1	1	1	Klebsiella pneumoniae		S
ZY3835	Male	85	2020-11-13 09:41:00	2020-11-25 09:00:00	1	4	1	1	2	Acinetobacter baumannii	CRAB	MDR
ZY3835	Male	85	2020-11-13 09:41:00	2020-11-25 09:00:00	1	4	1	1	1	Klebsiella pneumoniae		S
ZY4515	Male	67	2021-11-18 11:58:47	2021-11-27 08:00:00	1	4	2	1	2	Pseudomonas aeruginosa		S
ZY3923	Male	49	2020-08-14 10:13:25	2020-08-27 08:00:00	1	3	1	1	1	Klebsiella pneumoniae		S
ZY4031	Male	60	2023-04-25 17:49:21	2023-05-06 08:00:00	2	2	2	1	2	Pseudomonas aeruginosa		S
ZY3308	Male	68	2023-07-07 20:53:31	2023-07-21 07:40:00	2	3	2	1	1	Klebsiella pneumoniae	CRE	MDR
ZY1317	Male	67	2021-06-14 17:49:22	2021-07-15 08:00:00	1	3	2	1	2	Stenotrophomonas maltophilia		S
ZY2786	Male	48	2023-02-25 16:07:21	2023-03-06 13:10:00	2	1	1	2	NA	Enterococcus faecium		S
ZY4544	Male	69	2020-10-17 07:53:57	2020-11-13 09:00:00	1	4	1	1	2	Acinetobacter baumannii		S
ZY0886	Female	65	2021-02-25 00:57:09	2021-03-13 15:05:00	1	1	1	1	2	Pseudomonas aeruginosa	CRPA	MDR
ZY2698	Male	61	2023-02-10 11:54:24	2023-02-17 07:30:00	2	1	2	1	2	Pseudomonas aeruginosa	CRPA	MDR
ZY0196	Female	58	2020-04-15 17:03:46	2020-04-22 10:03:00	1	2	1	1	2	Acinetobacter baumannii		S
ZY2925	Female	57	2023-04-01 17:42:07	2023-04-27 10:00:00	2	2	1	1	2	Pseudomonas aeruginosa		S
ZY1950	Female	58	2022-03-01 13:57:00	2022-03-07 09:00:00	2	1	2	1	2	Acinetobacter baumannii	CRAB	S
ZY1950	Female	58	2022-03-01 13:57:00	2022-03-07 09:00:00	2	1	2	1	1	Klebsiella pneumoniae	CRE	MDR
ZY3433	Male	53	2023-08-14 10:45:53	2023-08-24 08:00:00	2	3	1	1	2	Burkholderia cepacia		S
ZY1907	Male	45	2022-02-22 09:39:00	2022-03-23 14:30:00	2	1	1	1	1	Klebsiella pneumoniae		S
ZY2758	Male	56	2023-02-20 16:03:35	2023-02-27 14:00:00	2	1	2	1	1	Klebsiella pneumoniae	CRE	MDR
ZY3496	Male	66	2023-09-01 15:05:10	2023-09-06 12:10:00	2	3	1	1	2	Pseudomonas aeruginosa		S
ZY1656	Female	57	2021-11-26 10:22:43	2021-12-08 08:00:00	1	4	2	1	1	Klebsiella aerogenes		MDR
ZY2655	Male	59	2023-02-03 12:04:41	2023-02-11 07:30:00	2	1	1	1	2	Acinetobacter baumannii	CRAB	MDR
ZY4219	Male	69	2022-09-23 10:29:45	2022-10-14 08:00:00	2	4	1	1	1	Klebsiella pneumoniae	CRKP	MDR
ZY1592	Male	56	2021-10-20 16:51:01	2021-10-27 08:00:00	1	4	2	1	1	Klebsiella pneumoniae		S
ZY2691	Female	69	2023-02-08 18:54:35	2023-02-14 11:00:00	2	1	2	1	1	Klebsiella pneumoniae	CRE	MDR
ZY2125	Female	66	2022-05-11 15:41:32	2022-05-25 08:00:00	2	2	2	2	NA	Staphylococcus aureus		S
ZY0052	Male	46	2020-01-12 13:20:22	2020-01-19 10:18:00	1	1	2	1	1	Klebsiella pneumoniae		S
ZY4026	Male	59	2020-10-09 11:08:36	2020-10-14 15:45:00	1	4	2	1	1	Klebsiella pneumoniae	CRE	MDR
ZY2240	Female	69	2022-06-27 14:39:05	2022-07-11 07:30:00	2	3	2	1	2	Stenotrophomonas maltophilia		S
ZY4307	Female	57	2023-06-12 11:17:00	2023-06-16 07:20:00	2	2	2	1	1	Klebsiella pneumoniae	CRE	MDR
ZY2494	Male	66	2022-12-04 20:24:08	2022-12-09 08:00:00	2	4	2	1	2	Acinetobacter baumannii	CRAB	MDR
ZY4158	Male	75	2023-04-21 11:35:19	2023-05-02 08:00:00	2	2	2	2	NA	Staphylococcus aureus	MRSA	MDR
ZY4413	Male	59	2023-10-30 10:07:53	2023-11-10 07:40:00	2	4	1	1	2	Pseudomonas aeruginosa	CRPA	MDR
ZY2623	Male	73	2023-01-30 10:47:40	2023-02-13 07:30:00	2	1	2	1	1	Klebsiella pneumoniae	CRE	MDR
ZY2279	Male	66	2022-07-15 19:38:00	2022-07-26 10:50:00	2	3	2	1	2	Pseudomonas aeruginosa	CRPA	MDR
ZY2279	Male	66	2022-07-15 19:38:00	2022-07-26 10:50:00	2	3	2	1	2	Acinetobacter baumannii	CRAB	MDR
ZY4551	Male	54	2022-05-03 15:09:46	2022-06-06 08:00:00	2	2	2	1	2	Acinetobacter baumannii	CRAB	MDR
ZY3761	Male	68	2023-11-11 08:01:46	2023-11-23 09:00:00	2	4	2	1	2	Pseudomonas aeruginosa	CRPA	MDR
ZY3761	Male	68	2023-11-11 08:01:46	2023-11-23 09:00:00	2	4	2	1	2	Stenotrophomonas maltophilia		S
ZY1733	Male	68	2021-12-25 12:17:26	2021-12-30 08:00:00	1	4	1	1	1	Klebsiella oxytoca		S			S
ZY3691	Male	53	2023-10-20 19:29:17	2023-10-30 08:00:00	2	4	1	1	1	Klebsiella pneumoniae		S
ZY2977	Male	72	2023-02-13 12:11:12	2023-02-27 18:20:00	2	1	1	1	2	Acinetobacter baumannii		S
ZY1949	Male	76	2022-03-01 11:48:50	2022-04-09 14:30:00	2	2	1	1	1	Klebsiella pneumoniae		S
ZY0017	Female	68	2019-12-25 11:12:34	2020-01-08 09:41:00	1	1	1	1	1	Klebsiella pneumoniae		S
ZY2550	Female	62	2023-01-06 15:40:10	2023-01-16 08:00:00	2	1	1	1	2	Acinetobacter baumannii		S
ZY3741	Female	70	2023-11-06 15:16:26	2023-11-20 08:00:00	2	4	1	1	2	Pseudomonas aeruginosa	CRPA	MDR
ZY2539	Female	68	2022-12-29 11:59:22	2023-01-30 07:30:00	2	1	1	2	NA	Staphylococcus aureus	MRSA	MDR
ZY0283	Male	72	2020-05-31 17:23:12	2020-06-18 16:10:00	1	2	2	1	2	Acinetobacter baumannii		S
ZY4380	Male	54	2021-06-24 22:25:34	2021-07-02 08:00:00	1	3	2	1	1	Klebsiella pneumoniae	CRE	MDR
ZY3353	Male	60	2023-07-21 15:52:28	2023-08-01 07:30:00	2	3	2	1	1	Klebsiella pneumoniae		S
ZY0691	Male	47	2020-12-19 16:38:41	2020-12-30 08:00:00	1	4	1	1	2	Acinetobacter baumannii	CRAB	MDR
ZY4262	Male	65	2023-02-09 14:40:30	2023-02-14 13:20:00	2	1	2	2	NA	Streptococcus pneumoniae		MDR
ZY4442	Male	68	2023-06-23 15:35:16	2023-07-03 08:00:00	2	3	1	1	1	Klebsiella pneumoniae		S
ZY3368	Male	70	2023-07-26 08:39:41	2023-08-07 08:00:00	2	3	1	1	1	Klebsiella pneumoniae	CRE	MDR
ZY3368	Male	70	2023-07-26 08:39:41	2023-08-07 08:00:00	2	3	2	1	2	Burkholderia cepacia		MDR
ZY1322	Male	65	2021-06-15 15:42:32	2021-07-08 13:20:00	1	3	2	1	1	Klebsiella pneumoniae		MDR
ZY4289	Male	59	2023-03-20 15:35:10	2023-04-04 10:00:00	2	2	2	1	1	Klebsiella pneumoniae		S
ZY3122	Female	80	2023-05-25 12:25:48	2023-06-09 07:30:00	2	2	2	1	1	Escherichia coli	CRE	MDR
ZY1036	Male	75	2021-03-25 00:45:31	2021-04-19 11:30:00	1	2	2	1	1	Klebsiella pneumoniae		MDR
ZY0436	Male	57	2020-08-15 15:11:18	2020-08-19 11:30:00	1	3	1	1	1	Klebsiella pneumoniae		S
ZY0769	Male	67	2021-01-21 10:27:04	2021-01-26 15:35:00	1	1	2	1	2	Pseudomonas aeruginosa	CRPA	MDR
ZY3517	Male	76	2023-09-05 15:50:44	2023-09-20 13:00:00	2	3	1	1	2	Stenotrophomonas maltophilia		S
ZY2053	Male	67	2022-03-29 08:34:23	2022-04-18 08:00:00	2	2	1	1	2	Pseudomonas aeruginosa		MDR
ZY1319	Female	66	2021-06-15 08:44:56	2021-06-25 08:00:00	1	2	2	1	2	Acinetobacter baumannii		S
ZY2652	Female	70	2023-02-02 15:27:35	2023-02-11 10:00:00	2	1	2	1	2	Pseudomonas aeruginosa		S
ZY2294	Male	57	2022-07-23 13:11:00	2022-08-08 07:40:00	2	3	2	1	2	Acinetobacter baumannii	CRAB	MDR
ZY2294	Male	57	2022-07-23 13:11:00	2022-08-08 07:40:00	2	3	2	1	1	Klebsiella pneumoniae		MDR
ZY1772	Male	76	2022-01-12 13:20:06	2022-01-21 08:00:00	2	1	2	1	2	Acinetobacter baumannii		S
ZY3711	Male	66	2023-10-26 11:21:39	2023-11-03 07:30:00	2	4	1	1	1	Klebsiella oxytoca		S
ZY0857	Male	57	2021-02-19 15:45:30	2021-03-06 08:00:00	1	1	1	1	2	Pseudomonas aeruginosa		S
ZY0802	Male	55	2021-01-30 07:50:56	2021-02-05 08:00:00	1	1	1	1	1	Klebsiella pneumoniae		MDR
ZY2402	Female	70	2022-09-17 11:07:36	2022-09-27 07:30:00	2	3	2	1	2	Pseudomonas aeruginosa		S
ZY2662	Male	53	2023-02-04 08:45:45	2023-02-23 07:30:00	2	1	2	2	NA	Streptococcus pneumoniae		MDR
ZY3664	Male	43	2023-10-14 16:11:39	2023-10-30 07:30:00	2	4	2	1	2	Pseudomonas aeruginosa		S
ZY2676	Male	60	2023-02-06 19:07:12	2023-02-14 07:30:00	2	1	1	1	1	Klebsiella pneumoniae	CRE	MDR
ZY3453	Male	58	2023-08-21 08:23:51	2023-08-31 08:00:00	2	3	2	1	2	Pseudomonas aeruginosa		S
ZY1795	Male	72	2022-02-02 15:38:42	2022-02-12 08:00:00	2	1	2	1	1	Klebsiella pneumoniae		S
ZY2742	Female	59	2023-02-16 17:10:44	2023-03-02 11:50:00	2	1	2	1	1	Klebsiella pneumoniae		MDR
ZY3990	Male	51	2020-06-02 11:40:23	2020-06-06 09:17:00	1	2	2	1	1	Klebsiella pneumoniae		MDR
ZY1027	Male	85	2021-03-23 16:53:42	2021-04-02 15:00:00	1	2	2	2	NA	Streptococcus pneumoniae		MDR
ZY0572	Male	55	2020-10-23 08:10:56	2020-10-30 09:08:00	1	4	2	1	1	Klebsiella pneumoniae		S
ZY3647	Male	74	2023-10-11 12:24:23	2023-10-30 12:50:00	2	4	1	1	1	Klebsiella pneumoniae		S
ZY0652	Male	53	2020-12-02 15:34:31	2020-12-08 09:20:00	1	4	1	1	1	Klebsiella pneumoniae		MDR
ZY1882	Male	70	2022-02-17 14:58:08	2022-03-01 10:00:00	2	1	1	1	1	Klebsiella pneumoniae		S
ZY3143	Male	66	2023-05-31 12:09:23	2023-06-16 13:25:00	2	2	2	1	2	Pseudomonas aeruginosa		S
ZY0601	Male	48	2020-11-02 15:46:37	2020-11-16 09:26:00	1	4	1	2	NA	Staphylococcus aureus	MRSA	MDR
ZY4517	Male	64	2021-12-01 15:01:36	2021-12-15 08:00:00	1	4	2	1	2	Burkholderia cepacia		MDR
ZY2303	Male	56	2022-07-26 09:57:48	2022-08-08 07:20:00	2	3	1	2	NA	Staphylococcus aureus	MRSA	MDR
ZY2741	Male	70	2023-02-16 15:34:58	2023-03-07 08:23:00	2	1	1	1	2	Burkholderia cepacia		S
ZY4076	Male	55	2021-06-02 13:16:13	2021-06-17 12:50:00	1	2	2	2	NA	Staphylococcus aureus	MRSA	MDR
ZY1339	Female	78	2021-06-20 13:44:25	2021-07-12 10:00:00	1	3	1	1	1	Klebsiella pneumoniae		S
ZY0479	Male	62	2020-09-05 12:33:42	2020-09-15 08:00:00	1	3	2	1	2	Pseudomonas aeruginosa		S
ZY4071	Male	50	2021-03-02 15:08:22	2021-03-09 08:00:00	1	1	2	1	2	Acinetobacter baumannii	CRAB	MDR
ZY3626	Male	62	2023-10-06 15:21:32	2023-10-19 08:00:00	2	4	2	1	2	Acinetobacter baumannii	CRAB	MDR
ZY0680	Male	50	2020-12-15 10:58:20	2020-12-22 13:20:00	1	4	1	1	1	Klebsiella pneumoniae		MDR
ZY0869	Female	62	2021-02-22 08:28:56	2021-03-15 08:22:00	1	1	1	1	1	Enterobacter cloacae		S
ZY1665	Female	53	2021-12-01 11:53:05	2021-12-08 08:00:00	1	4	2	1	1	Klebsiella pneumoniae		S
ZY0615	Male	66	2020-11-07 16:48:17	2020-11-18 09:50:00	1	4	2	1	1	Klebsiella pneumoniae		MDR
ZY4364	Male	51	2022-04-18 09:11:42	2022-04-22 08:00:00	2	2	1	1	1	Klebsiella pneumoniae		S
ZY3536	Male	70	2023-09-09 10:39:28	2023-09-25 07:40:00	2	3	2	2	NA	Staphylococcus aureus	MRSA	MDR
ZY4395	Female	52	2020-06-11 15:59:00	2020-06-26 08:00:00	1	2	2	1	2	Pseudomonas aeruginosa	CRPA	MDR
ZY4395	Female	52	2020-06-11 15:59:00	2020-06-26 08:00:00	1	2	2	1	2	Stenotrophomonas maltophilia		S
ZY3438	Female	68	2023-08-14 22:36:48	2023-08-22 12:30:00	2	3	2	2	NA	Streptococcus pneumoniae		MDR
ZY1940	Male	65	2022-02-28 12:26:56	2022-03-07 13:00:00	2	1	2	1	2	Pseudomonas aeruginosa	CRPA	MDR
ZY2892	Male	60	2023-03-22 13:42:11	2023-04-07 11:50:00	2	2	2	1	1	Klebsiella pneumoniae		S
ZY3502	Male	52	2023-09-02 11:56:07	2023-09-22 07:30:00	2	3	2	1	2	Pseudomonas aeruginosa		S

## Sheet: common G-negative bacteria
Patient ID	Gender	Age	Admission Date	Surgery Date	Surgery Year	Pathogens	Surveillance Target Pathogen	Drug sensitivity（S，MDR）	Ticarcillin-clavulnate	Ciprofloxacin	Levofloxacin	Cefperazone-Sulbactam	Sulfamethoxazole	Ceftazidime	Olistin	Piperacillin-tazobactam	Minocycline	Imipenem	Cefepime	Amikacin	Meropenem	Doxycycline	Ampicillin-Sulbactam	Tobramycin	Tigecycline	Aztreonam	Gentamicin	Ampicillin	Cefazolin	Ceftriaxone
ZY2049	Male	72	2022-03-27 10:56:08	2022-04-12 08:00:00	2	Klebsiella pneumoniae	CRE	MDR	R	R	R	R	R	S	S	R	S	R	R	S	R	R	R	S	S	R		R	R	R
ZY2934	Female	57	2023-04-04 11:20:54	2023-04-11 08:00:00	2	Acinetobacter baumannii	CRAB	MDR	R	R	I	S	R	S	S	R	S	R	S	S	R		S	S	S					R
ZY3698	Male	66	2023-05-23 09:08:36	2023-06-01 12:30:00	2	Acinetobacter baumannii	CRAB	MDR	R	R		I	R		S	R	S	R	I	S	R	S	R	R	S
ZY1191	Male	70	2021-05-07 09:46:46	2021-05-20 09:00:00	1	Klebsiella pneumoniae		MDR	S	S	S	S	S	S	S	S	S	S	S	S	S	S	S	S	S	S		R	I	S
ZY2264	Female	73	2022-07-08 15:19:35	2022-07-22 11:30:00	2	Pseudomonas aeruginosa		S	I	S	S	S		S	S	S		S	S	S	S			S		S
ZY3150	Male	67	2023-10-01 15:41:00	2023-10-08 08:00:00	2	Acinetobacter baumannii		S										S			S
ZY3150	Male	67	2023-10-01 15:41:00	2023-10-08 08:00:00	2	Pseudomonas aeruginosa	CRPA	MDR	R		S	R	S	S	S		I	R	S	R	R			S	S	S			R
ZY4067	Male	66	2021-02-15 10:38:14	2021-02-18 08:00:00	1	Acinetobacter baumannii	CRAB	MDR	R	R	S	R	S	S	S	R	I	R	S	R	S	R	R	S	S	S			R
ZY0233	Male	58	2020-05-06 15:15:16	2020-05-27 18:05:00	1	Acinetobacter baumannii	CRAB	MDR	R	R	I	R	S	R	S	R	I	R	R	R		R	R	R	S
ZY2645	Female	57	2021-02-02 09:56:26	2021-02-17 07:30:00	1	Acinetobacter baumannii	CRAB	MDR	R	R	R	R	S	R	S	R	S	R	R	R	S	R	R	R	S
ZY0781	Male	63	2021-01-25 09:28:26	2021-02-18 13:25:00	1	Klebsiella pneumoniae		S	S	S	S	S	S	S	WT	S	S	S	S	S	S	S	S	S	S	S			R	R
ZY1693	Female	72	2021-12-13 09:01:55	2022-01-18 08:00:00	2	Klebsiella pneumoniae		S	S	S	S	S	S	S	S	S	S	S	S	S	S	S	S	S	S	S		R	R
ZY0695	Male	48	2020-12-21 14:29:01	2020-12-29 18:00:00	1	Klebsiella pneumoniae		S	S	S	S	S	S	S	WT	S	S	S	S	S	S		S	S	S	S		R	R
ZY2735	Male	65	2023-02-15 20:38:22	2023-02-27 11:00:00	2	Acinetobacter baumannii		S	S	S	S	S	S	S	S	S	S	S	S	S	S	S	S	S	S					S
ZY2421	Male	67	2022-09-23 16:13:39	2022-10-05 07:40:00	2	Klebsiella pneumoniae		S	S	S	S	S	S	S	S	S	S	S	S	S	S	S	S	S	S	S		R	S
ZY2010	Male	52	2022-03-14 12:08:20	2022-03-30 08:00:00	2	Klebsiella pneumoniae		S	S	S	S	S	S	S	S	S	S	S	S	S	S	S	S	S	S	S		R	S
ZY3016	Female	69	2023-04-24 12:22:00	2023-05-15 16:20:00	2	Acinetobacter baumannii		S	S	S	S	S	R	S	S	S	S	S	S	S	S	S	S	S	S	S	I
ZY3016	Female	69	2023-04-24 12:22:00	2023-05-15 16:20:00	2	Klebsiella pneumoniae		S	S	S	S	S	S	S	R	S	S	S	S	S	S		R	S	S	S		R	R
ZY0364	Male	47	2020-07-15 17:39:51	2020-08-01 16:10:00	1	Klebsiella pneumoniae		MDR	S	S	S	S	S	S	WT	S	I	S	S	S	S	R	I	S	S	S			R	S
ZY3373	Male	73	2023-07-27 10:14:17	2023-08-07 12:00:00	2	Klebsiella pneumoniae		S	S	S	S	S	S	S	S	S	S	S	S	S	S	S	S	S	S	S		R	I	S
ZY2110	Female	63	2022-04-29 11:35:20	2022-05-10 08:00:00	2	Acinetobacter baumannii	CRAB	MDR	R	R	R	R	S	R	S	R	S	R	R	R	S	R	R	R	S					R
ZY2439	Male	74	2022-10-02 14:58:00	2022-10-12 07:20:00	2	Pseudomonas aeruginosa		S
ZY3262	Male	62	2023-06-28 08:34:14	2023-07-07 07:30:00	2	Pseudomonas aeruginosa	CRPA	MDR		S	S			S		S		R	S	S	R			S		S	S
ZY4440	Female	61	2021-04-29 12:03:09	2021-05-17 15:00:00	1	Klebsiella pneumoniae	CRE	MDR	R	R	R	R	R	R	WT	R	R	R	R	R	R	R	R	R	R	R		R		S
ZY2978	Male	69	2023-04-13 15:10:16	2023-04-17 07:30:00	2	Pseudomonas aeruginosa	CRPA	MDR	S	S	S	R	S	S	S	S	S	R	S	R	I	R	R	S	S	S	S	R	R
ZY3623	Male	69	2023-10-05 15:17:47	2023-10-16 07:30:00	2	Acinetobacter baumannii		S										S			S
ZY1098	Male	53	2021-04-12 11:37:42	2021-04-26 09:00:00	1	Klebsiella pneumoniae		S	S	S	S	S	S	S	WT	S	S	S	S	S	S	S	S	S	S	S			I
ZY2671	Female	64	2023-02-06 09:55:51	2023-02-18 08:00:00	2	Klebsiella pneumoniae	CRE	MDR	S	R	S	S	R	S	S	S	S	S	S	S	S	S	S	I	S	S		R	R
ZY2192	Male	53	2022-06-12 22:58:26	2022-06-17 13:20:00	2	Acinetobacter baumannii	CRAB	MDR	R	R	R	R	S	R	S	R	I	R	R	R		R	R	R	S					R
ZY4039	Male	65	2020-11-11 16:17:42	2020-12-10 08:00:00	1	Acinetobacter baumannii		MDR										S			S
ZY2181	Male	66	2022-06-08 15:08:09	2022-06-15 08:00:00	2	Klebsiella pneumoniae		S		S	S	S	S	S		S	S	S	S	S			S	S	S	S	S	R	S
ZY2058	Male	56	2022-03-31 09:48:57	2022-04-11 10:35:00	2	Klebsiella pneumoniae	CRE	MDR	I	R	I	S	S	S	S	S	I	S	R	S	S	R	R	S	S	R		R	R	S
ZY4305	Female	72	2023-07-03 08:46:08	2023-07-10 12:30:00	2	Pseudomonas aeruginosa		S		S	S			S		S		S	S	S	S			S		S	S			R
ZY1725	Female	66	2021-12-23 08:59:22	2022-01-05 08:00:00	2	Klebsiella pneumoniae	CRE	MDR	S	R	S	S	R	S	S	S	S	S	S	S	S	S	S	I	S	S		R	R
ZY1266	Male	72	2021-05-26 10:04:35	2021-07-17 13:00:00	1	Acinetobacter baumannii		S										S			S
ZY1211	Male	66	2021-05-12 10:18:02	2021-06-03 08:00:00	1	Klebsiella pneumoniae	CRE	MDR	R	R	R	R	R	R	S	R	R	R	R	R	R	R	R	R	S	R		R	R	R
ZY4056	Male	67	2021-04-19 08:52:16	2021-04-23 08:00:00	1	Acinetobacter baumannii	CRAB	MDR	R	R	S	R	S	S	S	R	I	R	S	R		R	R	S	S	S			R
ZY4405	Male	51	2023-01-26 15:38:38	2023-02-07 07:00:00	2	Pseudomonas aeruginosa		S		S	S			S		I		S	S	S	S			S		S	S			R
ZY0044	Male	59	2020-01-04 17:53:38	2020-01-15 09:55:00	1	Klebsiella pneumoniae		S		S	S	S	S	S		S	S	S	S	S			S	S	S	S	S	R	S	S
ZY2343	Male	57	2022-08-15 16:17:43	2022-08-29 07:30:00	2	Pseudomonas aeruginosa		S		S	S			S		S		S	S	S	S			S		S	S		R	R
ZY2869	Female	69	2023-03-15 13:47:17	2023-03-22 07:20:00	2	Klebsiella pneumoniae	CRE	MDR	R	R	R	R	R	R	WT	R	R	R	R	R	S		R	R	S	R		R	R
ZY3617	Female	75	2023-10-05 08:30:40	2023-10-19 07:00:00	2	Klebsiella pneumoniae	CRE	MDR	R	R	R	R	R	R	WT	R	R	R	R	R	R	R	R	R	S	R		R	R
ZY1276	Male	38	2021-05-29 08:22:14	2021-06-11 08:00:00	1	Klebsiella pneumoniae	CRE	MDR	R	R	R	R	R	R	S	R	R	R	R	R	R	R	R	R	S	R		R	R
ZY4536	Male	76	2023-08-13 22:28:18	2023-09-01 08:00:00	2	Klebsiella pneumoniae	CRE	MDR	R	R	R	R	S	R	S	R	S	R	R	R	R	S	R	R	R	R		R	R
ZY3531	Male	53	2023-09-08 14:29:08	2023-09-18 12:00:00	2	Klebsiella pneumoniae		S	S	S	S	S	S	S	S	S	S	S	S	S	S	S	S	S	S	S		R	S
ZY2816	Male	69	2023-03-03 00:23:04	2023-03-20 17:10:00	2	Klebsiella pneumoniae		S	S	S	S	S	S	S	S	S	S	S	S	S	S	S	S	S	S	S		R	I
ZY1315	Male	77	2021-06-12 15:28:04	2021-06-25 08:00:00	1	Pseudomonas aeruginosa	CRPA	MDR	R		R	I		S	S	R		R	S	S	R			S		R				S
ZY2121	Female	72	2022-05-08 15:41:53	2022-06-27 12:25:00	2	Pseudomonas aeruginosa		S		S	S			S		S		S	S	S	S			S		S	S		R	R
ZY4266	Female	76	2023-07-27 14:34:44	2023-08-03 14:50:00	2	Acinetobacter baumannii	CRAB	MDR	R	R	R	R	S	R	S	R	S	R	R	R		R	R	S	S
ZY3921	Female	66	2020-11-27 11:21:10	2020-12-03 09:38:00	1	Pseudomonas aeruginosa		S	S	S	S	S		S	S	S		S	S	S	S			S		S
ZY3620	Male	74	2023-10-05 15:05:35	2023-10-11 12:00:00	2	Klebsiella pneumoniae		MDR	R	R	I	I	S	S	WT	S	I	S	R	S	S	R	R	S	S	R			R	S
ZY2024	Female	67	2022-03-15 20:55:34	2022-04-13 15:30:00	2	Acinetobacter baumannii		S	S	S	S	S	S	S	S	S	S	S	S	S		S	S	S	S
ZY2753	Male	61	2023-02-18 14:50:21	2023-02-28 15:00:00	2	Klebsiella pneumoniae		S	S		S	S	S	S	S	S	S	S	S	S	S	S	S	S	S	S		R	S	R
ZY4345	Female	71	2023-10-09 09:48:19	2023-10-26 07:30:00	2	Klebsiella pneumoniae	CRE	MDR	S	R	S	S	R	S	S	S	S	S	S	S	S	S	S	I	S	S		R	R
ZY0145	Male	64	2020-03-27 17:58:37	2020-04-08 16:00:00	1	Klebsiella pneumoniae		S		S	S	S	S	S		S	S	S	S	S			S	S		S	S	R	S	R
ZY2133	Male	68	2022-05-16 10:27:21	2022-05-24 08:00:00	2	Klebsiella pneumoniae	CRE	MDR	R	R	R	R	R	R	S	R	R	R	R	R	R	R	R	R	S	R		R	R
ZY2046	Female	70	2022-03-25 16:47:47	2022-03-31 14:30:00	2	Acinetobacter baumannii	CRAB	MDR		R	I	S	S	R	S	R	S	R	R	R		R	R	R	S
ZY2046	Female	70	2022-03-25 16:47:47	2022-03-31 14:30:00	2	Klebsiella pneumoniae		MDR	S	S	S	S	S	S	S	S	I	S	S	S	S	I	R	S	S	S		R	R	S
ZY1057	Male	65	2021-03-31 11:30:07	2021-04-15 14:20:00	1	Acinetobacter baumannii	CRAB	MDR	R	R	I	S	S	R	S	R	S	R	R	R	S	R	R	R	S
ZY0682	Male	71	2020-12-15 11:27:27	2020-12-17 08:00:00	1	Pseudomonas aeruginosa	CRPA	MDR			R			S		S		R	S	S	I			S		S	S		R
ZY2537	Male	63	2022-12-28 15:11:47	2023-01-10 07:40:00	2	Klebsiella pneumoniae	CRE	MDR	R	R	R	R	R	I	WT	R	R	R	R	S	R	R	R	I	R	R			R
ZY4233	Male	75	2023-11-01 11:22:44	2023-11-16 07:30:00	2	Acinetobacter baumannii	CRAB	MDR	R	R	R	R	S	R	S	R	S	R	R	R	S	R	R	R	S
ZY3506	Male	69	2023-09-03 17:27:38	2023-09-26 08:00:00	2	Pseudomonas aeruginosa	CRPA	MDR			S			S		S		R	S	S	I			S		S	S		R	S
ZY0491	Male	57	2020-09-11 19:57:57	2020-09-24 08:00:00	1	Klebsiella pneumoniae		S
ZY3281	Male	78	2023-07-03 12:24:03	2023-07-18 07:40:00	2	Klebsiella pneumoniae	CRE	MDR	R	R	R	R	R	R	S	R	R	R	R	R	R	R	R	R	R	R		R	R
ZY0519	Male	67	2020-09-29 11:05:27	2020-11-28 09:35:00	1	Klebsiella pneumoniae		S		S	S	S	S	S	WT	S	S	S	S	S	S		S	S	S	S		R	S
ZY1844	Female	68	2022-02-11 18:31:33	2022-02-21 08:00:00	2	Pseudomonas aeruginosa	CRPA	MDR	R	S	R	I		S	S	I		R	S	S	R			S		R				S
ZY1934	Male	71	2022-02-27 02:42:05	2022-02-28	2	Pseudomonas aeruginosa		S	S	S	S	S		S	S	S		S	S	S	S			S		S				R
ZY4437	Male	67	2021-06-07 18:33:02	2021-07-12 08:00:00	1	Pseudomonas aeruginosa	CRPA	MDR		R	R			I		I		R	I	S	R			S		R	S		R	R
ZY3542	Female	71	2023-09-11 15:42:02	2023-09-21 14:10:00	2	Pseudomonas aeruginosa	CRPA	MDR		S	S			S		S		R	S	S	I			S		S	S
ZY1444	Male	72	2021-08-24 09:48:47	2021-08-30 08:00:00	1	Pseudomonas aeruginosa		S	S		S	S		S	S	S		S	S	S	S			S		S				R
ZY0851	Male	61	2021-02-19 09:21:38	2021-03-04 12:11:00	1	Acinetobacter baumannii	CRAB	MDR	R	R	R	R	R	R	S	R	S	R	R	S	S	S	R	R	S
ZY2313	Female	52	2022-08-01 15:07:38	2022-08-09 12:20:00	2	Pseudomonas aeruginosa		S	I	S	S	S		S	S	S		S	S	S	S			S		S				R
ZY1799	Male	58	2022-02-04 08:54:01	2022-02-21 11:00:00	2	Klebsiella pneumoniae	CRE	MDR	R	R		R	R	R	S	R	R	R	R	R	R	R	R	R	S	R
ZY4033	Male	79	2021-06-07 09:08:00	2021-06-21 08:00:00	1	Klebsiella pneumoniae		MDR	S	S	I	R	S	S	WT	S	R	S	S	S	S	R	R	S	I	S		R	S
ZY2827	Male	74	2023-03-04 14:00:05	2023-03-17 07:20:00	2	Klebsiella pneumoniae		S	S	S	S	S	S	S	S	S	S	S	S	S	S	S	S	S	S	S		R	S
ZY3184	Male	75	2023-06-09 10:10:01	2023-06-20 19:40:00	2	Klebsiella pneumoniae		MDR	S	R	R	S	R	S	R	S	I	S	S	S	S	R	I	I	S	S		R	R
ZY3332	Male	71	2023-07-14 15:51:19	2023-07-28 07:00:00	2	Pseudomonas aeruginosa	CRPA	MDR	I	S	R	S		R	S	S		R	S	S	R			S		S				R
ZY2095	Male	65	2022-04-21 11:26:18	2022-05-05 08:00:00	2	Pseudomonas aeruginosa		S		S	S			I		I		S	I	S	S			S		I	S		I	I
ZY4406	Male	63	2022-10-10 09:18:23	2022-11-11 08:00:00	2	Acinetobacter baumannii		S										S			S
ZY4053	Male	64	2021-03-18 12:06:56	2021-04-07 20:20:00	1	Klebsiella pneumoniae		MDR
ZY4053	Male	64	2021-03-18 12:06:56	2021-04-07 20:20:00	1	Pseudomonas aeruginosa	CRPA	MDR	I	S	R	S		S	S	S		R	S	S	R			S		S				R
ZY4470	Male	48	2023-03-14 09:37:06	2023-03-30 08:00:00	2	Pseudomonas aeruginosa		S		S	S			S		S		I	S	S	S			S		S	S		R
ZY3480	Female	49	2023-08-29 08:07:22	2023-09-08 08:00:00	2	Klebsiella pneumoniae		S	S	S	S	S		S	S	S	S	S	S	S	S			S	S	S				R
ZY2767	Male	73	2023-04-22 11:31:00	2023-05-29 07:30:00	2	Pseudomonas aeruginosa		S	S	S	S	S	R	R	S	S	S	S	S	S	S	S	S	S	S	S	I			R
ZY4545	Male	73	2022-04-30 14:35:49	2022-05-05 13:40:00	2	Klebsiella pneumoniae	CRE	MDR	R	R	R	R	R	R	S	R	S	R	R	R	R	R	R	R	S	R		R	R	R
ZY2619	Female	63	2023-01-30 09:30:05	2023-02-04 07:40:00	2	Klebsiella pneumoniae		MDR
ZY0545	Male	62	2020-10-13 09:17:43	2020-10-26 09:40:00	1	Pseudomonas aeruginosa		S	S	S	S	S		S	S	S		S	S	S	S			S		S				R
ZY0407	Male	35	2020-07-31 15:45:34	2020-09-07 13:30:00	1	Pseudomonas aeruginosa		S		S	S			S		S		S	S	S	S			S		S	S		R	R
ZY1715	Male	66	2021-12-20 11:26:45	2021-12-28 08:00:00	1	Acinetobacter baumannii	CRAB	MDR	R	R	I	S	S	R	S	R	S	R	R	R	R	R	R	R	S
ZY2974	Male	71	2023-04-12 14:51:29	2023-04-26 21:24:00	2	Acinetobacter baumannii	CRAB	MDR	R	R	R	I	S	R	S	R	I	R	R	R	R	R	R	R	S
ZY4231	Male	59	2022-10-14 14:36:05	2022-11-20 08:00:00	2	Klebsiella pneumoniae		S	S	S	S	S	S	S	S	S	S	S	S	S	S	S	S	S	S	S		R	S
ZY2380	Male	66	2022-09-02 18:18:00	2022-10-07 14:00:00	2	Pseudomonas aeruginosa		S	S	S	S	S		S	S	S		S	S	S	S			S		S
ZY3767	Male	61	2023-11-14 08:25:20	2023-11-24 08:00:00	2	Klebsiella pneumoniae		MDR	S	I	S	S	R	S	S	S	S	S	S	S	S	R	R	S	S	S		R	I
ZY2300	Male	73	2022-07-25 10:13:09	2022-08-04 08:00:00	2	Pseudomonas aeruginosa	CRPA	MDR	S	S	S	S		S	S	S		R	S	S	S			S		S
ZY2009	Male	73	2022-03-12 18:53:14	2022-03-31 11:20:08	2	Acinetobacter baumannii	CRAB	MDR		R	I	S	S	R	S	R	S	R	R	R	R	R	R	R	S
ZY1225	Female	71	2021-05-14 18:37:00	2021-06-01 12:30:00	1	Acinetobacter baumannii	CRAB	MDR	R	R	R	R	S	R	S	R	S	R	R	S	R	R	R	R	S					S
ZY2805	Male	60	2023-02-28 18:23:08	2023-03-23 07:30:00	2	Pseudomonas aeruginosa		S		S	S			S		S		S	S	S	S			S	S
ZY4376	Male	56	2021-04-06 16:19:19	2021-04-17 08:00:00	1	Klebsiella pneumoniae	CRE	MDR	R	R	R	R	R	I	WT	R	R	R	R	S	R	R	R	I		R			R	I
ZY2914	Female	73	2023-01-29 09:04:56	2023-02-14 08:00:00	2	Pseudomonas aeruginosa		S		S	S			S		S		S	S	S	S			S		S	S
ZY1087	Male	72	2021-04-08 15:13:05	2021-04-27 08:00:00	1	Acinetobacter baumannii		MDR																						R
ZY1891	Male	70	2022-02-19 11:48:21	2022-03-03 21:30:00	2	Acinetobacter baumannii	CRAB	MDR	R	R	R	R	S	R	S	R	S	R	R	R	R	R	R	R	S
ZY1670	Male	73	2021-12-02 15:41:07	2021-12-15 08:00:00	1	Klebsiella pneumoniae		S																						R
ZY1203	Male	64	2021-05-10 22:36:42	2021-05-15 13:00:00	1	Acinetobacter baumannii	CRAB	MDR	R	R	R	R	S	R	S	R	S	R	R	R	R	R	R	R	S					S
ZY3817	Male	74	2022-12-03 19:13:57	2023-02-22 13:30:00	2	Klebsiella pneumoniae	CRE	MDR	R	R	R	R	S	R	S	R	S	R	R	R	R	S	R	R	S	R		R	R	R
ZY2123	Male	36	2022-05-09 10:04:04	2022-06-17 12:00:00	2	Pseudomonas aeruginosa		S	S	S	S	S		S	S	S		S	S	S	S			S		S
ZY1800	Male	69	2022-02-04 08:57:14	2022-02-25 08:00:00	2	Acinetobacter baumannii		MDR																						R
ZY0513	Female	73	2020-09-25 15:37:00	2020-10-07 19:02:00	1	Pseudomonas aeruginosa	CRPA	MDR		R	R	R		I		I		R	R	R	R			R		I	R		R
ZY2962	Male	58	2023-04-10 16:55:17	2023-06-05 11:00:00	2	Pseudomonas aeruginosa	CRPA	MDR	R	R	R			I		I		R	I	S	S			S		R	S		R
ZY0518	Male	51	2020-09-29 11:05:00	2020-10-20 19:30:00	1	Acinetobacter baumannii	CRAB	MDR	R	R	R	R	R	R	S	R	S	R	R	R	R	S	R	R	S
ZY2210	Male	75	2022-06-19 13:27:01	2022-06-23 12:25:00	2	Klebsiella pneumoniae		MDR	S	S	I	S	S	S	S	SDD	S	S	S	S	S	R	R	S	R	S		R	R
ZY1182	Male	55	2021-05-02 15:22:46	2021-05-05 08:00:00	1	Klebsiella pneumoniae		MDR	S	S	S	S	S	S	WT	S	S	S	S	S	S	S	I	S	S	S		R	R	R
ZY0286	Female	63	2020-06-01 10:36:41	2020-06-13 09:04:00	1	Klebsiella pneumoniae		S	S	S	S	S	S	S	WT	S	S	S	S	S	S	S	S	S	S	S		R	S
ZY3086	Female	69	2023-05-15 15:15:39	2023-05-23 13:25:00	2	Klebsiella pneumoniae		S	S	S	S	S	S	S	S	S	S	S	S	S	S	S	S	S	S	S		R	S
ZY3275	Female	60	2023-06-30 22:38:39	2023-08-31 07:30:00	2	Acinetobacter baumannii	CRAB	MDR	R		R	S	R	R	S	R	S	R	I	S	R	S	R	R	S
ZY3413	Male	72	2023-08-10 12:17:08	2023-08-31 12:00:00	2	Klebsiella pneumoniae		MDR	S	S	S	S	S	S	S	S	S	S	S	S	S	S	I	S	S	S		R	I
ZY4412	Male	63	2023-05-31 09:19:48	2023-06-12 07:30:00	2	Klebsiella pneumoniae		MDR	I	I	I	S	R	S	S	S	R	S	S	S	S	R	R	I	S	S		R	R
ZY3739	Female	63	2023-06-05 16:25:18	2023-06-18 07:30:00	2	Pseudomonas aeruginosa	CRPA	MDR		R	R	R		I	S	R		R	I	S	R			S		R			R
ZY3826	Male	51	2023-09-28 09:10:20	2023-10-19 07:30:00	2	Pseudomonas aeruginosa		S	I	S	S	S		S	S	S		S	S	S	S			S		S				R
ZY3237	Male	50	2023-06-21 15:17:09	2023-07-17 08:50:00	2	Klebsiella pneumoniae		MDR	I	S	S	S	S	R	R	S	S	S	R	S	S	S	R	S	S	R		R
ZY3821	Male	71	2022-04-07 15:16:40	2022-04-19 11:50:00	2	Klebsiella pneumoniae	CRE	MDR	R	R	R	R	S	R	S	R	S	R	R	R	R	S	R	R	S	R		R	R	S
ZY0559	Male	44	2020-10-18 17:53:00	2020-11-14 10:30:00	1	Klebsiella pneumoniae	CRE	MDR	R	R	R	R	R	R	WT	R	S	R	R	R	R	R	R	R	S	R		R	R	R
ZY1094	Male	64	2021-04-10 14:11:19	2021-04-20 08:00:00	1	Acinetobacter baumannii	CRAB	MDR	R	R	R	R	S	R	S	R	R	R	R	R	R	R	R	R	S					R
ZY3061	Male	73	2023-05-08 15:18:00	2023-05-19 07:30:00	2	Pseudomonas aeruginosa		S	S	S	S	S	S	S	S	S	S	S	S	S	S	S	S	S	S	S		R	S	R
ZY1649	Female	62	2021-11-24 09:58:37	2021-12-03 08:00:00	1	Pseudomonas aeruginosa		S		S	S			S		S		S	S	S	S			S		S	S			S
ZY3889	Male	66	2020-04-23 13:51:29	2020-05-10 09:56:00	1	Klebsiella pneumoniae	CRE	MDR		S	S	R	S	S		R		R	S	S	I		R	S	S	R	S	R	R
ZY0779	Male	56	2021-01-24 13:48:51	2021-02-03 13:30:00	1	Klebsiella pneumoniae	CRE	MDR	R	R	R	R	S	R	WT	R	S	R	R	S	R	R	R	I	S	R		R	R	S
ZY2005	Male	62	2022-03-11 17:56:49	2022-03-19 08:00:00	2	Pseudomonas aeruginosa	CRPA	MDR	R	S	S	I		S	S	S		R		S	I			S		I				S
ZY2706	Male	63	2023-02-11 07:57:00	2023-02-21 08:00:00	2	Pseudomonas aeruginosa	CRPA	MDR	R	S	S	I		R	S	R		R	I	S	R			S		I				S
ZY3697	Male	74	2023-10-22 16:35:34	2023-11-03 12:30:00	2	Klebsiella pneumoniae		S	S	S	S	S	S	S	S	S	S	S	S	S	S	S	S	S	S	S		R	S	S
ZY1533	Male	59	2021-09-30 10:28:22	2021-10-11 08:00:00	1	Pseudomonas aeruginosa	CRPA	MDR	S	S	S	S		S	S	S		R	S	S	I			S		S				S
ZY3158	Male	56	2023-06-03 13:53:37	2023-06-15 09:00:00	2	Klebsiella pneumoniae		S	S		I	S	R	S	S	S	S	S	S	S	S	S		I	S	S
ZY3058	Male	61	2023-05-08 10:01:41	2023-05-19 07:30:00	2	Pseudomonas aeruginosa	CRPA	MDR		R	R			I		I		R	I	S	R			S		R	S		R	S
ZY0401	Male	65	2020-07-29 10:41:03	2020-08-07 10:00:00	1	Pseudomonas aeruginosa		S		S	S			S		S		S	S	S	S			S		S	S		R
ZY1773	Male	69	2022-01-13 09:07:00	2022-01-21 12:30:00	2	Pseudomonas aeruginosa		S	S	S	S	S	S	R	S	R	S	S	S	S	S	S	R	S	S	R		R	R
ZY3327	Male	67	2023-07-13 12:38:50	2023-07-20 03:00:00	2	Pseudomonas aeruginosa		S		S	S			S		S		S	S	S	S			S		S	S
ZY4493	Female	69	2022-07-05 19:42:58	2022-07-22 14:00:00	2	Klebsiella pneumoniae	CRE	MDR	R	R	R	R	S	R	S	R	S	R	R	R	R	S	R	R	S	R		R		S
ZY3994	Female	66	2020-05-13 12:15:00	2020-05-18 17:49:00	1	Acinetobacter baumannii		S			S	S	S	S		S		S	S	S	S		S	S	S		S		R	R
ZY3994	Female	66	2020-05-13 12:15:00	2020-05-18 17:49:00	1	Klebsiella pneumoniae	CRE	MDR	R		R	R	R	R	WT	R	R	R	R	R	R	R	R	R	S	R		R	R	S
ZY0449	Male	63	2020-08-21 16:50:00	2020-09-04 08:00:00	1	Klebsiella pneumoniae		S		S	S	S	S	S	WT	S	S	S	S	S	S	S	S	S	S	S		R	R	S
ZY1105	Male	51	2021-04-14 15:33:51	2021-05-20 08:00:00	1	Klebsiella pneumoniae		S	S	S	S	S	S	S	WT	S	S	S	S	S	S	S	S	S	S	S		R	S	R
ZY3676	Male	53	2023-10-16 18:44:18	2023-11-07 07:30:00	2	Pseudomonas aeruginosa		S		S	S			S		S		S	S	S	S			S		S	S		R
ZY1093	Male	48	2021-04-10 10:50:31	2021-04-20 10:00:00	1	Klebsiella pneumoniae	CRE	MDR	R	R	R	R	R	R	S	R	I	R	R	R	R	R	R	R	S	R		R	R	R
ZY0535	Male	48	2020-10-07 12:00:16	2020-11-18 15:28:00	1	Klebsiella pneumoniae		MDR	I		I	S	S	S	WT	S	I	S	R	S	S	R	R	S	S	S			R	S
ZY2035	Male	59	2022-03-20 08:28:35	2022-03-28 16:15:00	2	Acinetobacter baumannii	CRAB	MDR	R		R	S	R	R	S	R	S	R	I	S	R	S	R	R	S					S
ZY3446	Female	55	2023-08-17 14:43:17	2023-09-24 11:00:00	2	Klebsiella pneumoniae	CRE	MDR	R	R	I	R	R	S	S	SDD	S	R	R	S	R	R	R	S	S	R		R	R
ZY2838	Male	62	2023-03-07 11:17:30	2023-03-21 18:40:00	2	Pseudomonas aeruginosa	CRPA	MDR		R	R			I		I		R	I	S	R			S		R	S		R
ZY4417	Female	69	2020-10-09 10:19:13	2020-10-19 15:30:00	1	Acinetobacter baumannii		S		S	S	S	S	S	S	S	S	S	S	S	S	S	S	S	S					S
ZY4485	Male	57	2022-02-23 14:39:22	2022-03-11 08:00:00	2	Acinetobacter baumannii		S	S	S	S	S	S	S	S	S	S	S	S	S	S	S	S	S	S					S
ZY4514	Male	63	2023-03-18 12:19:11	2023-03-29 17:19:00	2	Klebsiella pneumoniae		S	S	S	I	S	S	S	S	SDD		S	S	S	S	R	I	S	S	S		R	R
ZY3003	Male	66	2023-04-20 16:27:53	2023-05-06 07:30:00	2	Acinetobacter baumannii	CRAB	MDR	R	R	R	R	S	R	S	R	S	R	R	R	R	R	R	R	S					R
ZY2734	Male	58	2023-02-15 20:33:26	2023-02-24 12:00:00	2	Acinetobacter baumannii		S		S	S	S	S	S	S	S	S	S	S	S	S	S	S	S	S					R
ZY2734	Male	58	2023-02-15 20:33:26	2023-02-24 12:00:00	2	Pseudomonas aeruginosa	CRPA	MDR		R	R			I		I		R	I	S	R			S		R	S		R	R
ZY2882	Female	82	2023-03-21 09:03:03	2023-03-31 12:00:00	2	Pseudomonas aeruginosa		MDR	R	S	S	S		S	S	S		S	S	S	S			S		R				R
ZY0620	Male	67	2020-11-12 14:47:25	2020-12-09 09:10:00	1	Acinetobacter baumannii	CRAB	MDR	R	R	R	R	R	R	S	R	I	R	R	S	R	R	R	R	S					S
ZY2580	Male	70	2023-01-19 22:08:56	2023-02-13 20:00:00	2	Pseudomonas aeruginosa		S	S	S	S	S	R	S	S	S	S	S	S	S	S	S	S	S	S	S	I
ZY3828	Male	43	2021-03-31 12:02:50	2021-05-04 18:10:00	1	Klebsiella pneumoniae	CRE	MDR	R	R	R	R	R	R	S	R	I	R	R	R	R	R	R	R	S	R		R	R
ZY1242	Male	49	2021-05-19 15:37:14	2021-06-23 10:00:00	1	Klebsiella pneumoniae	CRE	MDR	R	R	R	R	R	R	WT	R	R	R	R	R	R	R	R	R	R	R		R
ZY2533	Male	57	2022-12-28 11:26:28	2023-01-10 08:00:00	2	Pseudomonas aeruginosa	CRPA	MDR		R	R			I		I		R	I	S	R			S		R	S		R	R
ZY2976	Male	62	2023-04-12 19:02:00	2023-06-02 07:20:00	2	Acinetobacter baumannii	CRAB	MDR	R		R	R	S	R	S	R	S	R	R	R	R	R	R	R	S					S
ZY3475	Male	56	2023-08-27 18:01:04	2023-09-05 11:10:00	2	Pseudomonas aeruginosa		MDR	R	R	S	S	R	S	S	S	R	S	S	S	S	S	S	S	S	S		R	S	R
ZY4309	Female	76	2023-06-05 14:33:27	2023-06-14 12:50:00	2	Acinetobacter baumannii		MDR																						S
ZY2665	Female	67	2023-02-04 09:48:28	2023-02-18 07:30:00	2	Klebsiella pneumoniae		MDR	I	I	I	S	R	S	S	S	R	S	S	S	S	R	R	I	S	S		R	R	R
ZY3771	Female	71	2023-11-15 09:57:44	2023-11-28 07:30:00	2	Acinetobacter baumannii		S	S	S	S	S	S	S	S	S	S	S	S	S	S	S	S	S	S					S
ZY3854	Male	68	2021-10-09 13:34:49	2021-10-18 15:00:00	1	Acinetobacter baumannii	CRAB	MDR	R	R	R	R	R	R	S	R	S	R	I	R	R	R	R	R	S					S
ZY4097	Male	71	2022-08-04 15:42:54	2022-08-16 13:40:00	2	Klebsiella pneumoniae	CRE	MDR	R	R	R	R	R	R	S	R	R	R	R	R	R	R	R	R	R	R		R	R
ZY2146	Male	75	2022-05-22 10:35:38	2022-06-07 08:00:00	2	Acinetobacter baumannii		MDR										S			S									S
ZY2146	Male	75	2022-05-22 10:35:38	2022-06-07 08:00:00	2	Pseudomonas aeruginosa		S
ZY3933	Male	53	2022-04-19 15:30:41	2022-04-27 08:00:00	2	Klebsiella pneumoniae		S	S		S	S	S	S	S	S	S	S	S	S	S	I	S	S	S	S		R	S
ZY3418	Male	61	2023-08-11 10:57:30	2023-08-25 09:25:00	2	Klebsiella pneumoniae		S	S	S	S	S	S	S	S	S	S	S	S	S	S	S	S	S	S	S		R	R	S
ZY3989	Male	64	2021-02-02 14:30:35	2021-02-19 08:00:00	1	Klebsiella pneumoniae		S	S	S	S	S	S	S	WT	S	S	S	S	S	S	S	S	S	S	S		R	S
ZY2292	Male	58	2022-07-22 11:18:18	2022-08-06 12:00:00	2	Klebsiella pneumoniae	CRE	MDR	R	R	R	R	R	R	S	R	R	R	R	R	R	R	R	R	R	R		R	R
ZY2292	Male	58	2022-07-22 11:18:18	2022-08-06 12:00:00	2	Pseudomonas aeruginosa	CRPA	MDR	R	S	S	I		R	S	R		R	I	S	R	R	R	S		I				S
ZY3587	Male	59	2023-09-25 08:45:48	2023-10-12 11:50:00	2	Pseudomonas aeruginosa		MDR		S	S			S		R		S	S	S	S	R	R	S		S	S		R
ZY2339	Male	75	2022-08-15 08:32:50	2022-08-25 13:00:00	2	Acinetobacter baumannii		S										S			S
ZY0284	Male	68	2020-06-01 08:59:59	2020-06-09 09:40:00	1	Acinetobacter baumannii	CRAB	MDR	R	R	R	I	R	R	S	R	S	R	R	R	R	R	R	I	S
ZY0228	Male	68	2020-04-30 16:51:41	2020-05-13 09:31:00	1	Klebsiella pneumoniae		S		S	S	S	S	S		S		S	S	S	S		S	S	S	S	S	R	S	R
ZY0804	Male	58	2021-01-30 17:06:52	2021-02-09 13:00:00	1	Pseudomonas aeruginosa	CRPA	MDR		R	R			I		I		R	I	S	R			S		R	S		R	R
ZY3393	Male	51	2023-08-03 09:25:55	2023-08-08 07:30:00	2	Pseudomonas aeruginosa		S	S	S	S	S		S	S	S		S	S	S	S			S		S				R
ZY3873	Male	54	2021-05-18 09:09:00	2021-05-31 08:00:00	1	Klebsiella pneumoniae	CRE	MDR	R	R	R	R	R	R	WT	R	S	R		R	R	S	R	R	S		R			R
ZY3376	Male	71	2023-07-28 10:42:46	2023-08-10 07:30:00	2	Pseudomonas aeruginosa	CRPA	MDR		R	R			I		I		R	I	S	R			S		S	S		R	R
ZY3403	Male	62	2023-08-07 16:55:01	2023-08-25 07:30:00	2	Klebsiella pneumoniae		S	S	S	S	S	S	S	S	S	S	S	S	S	S	S	S	S	S	S		R	S	R
ZY2524	Female	77	2022-12-23 20:47:46	2023-01-14 08:00:00	2	Acinetobacter baumannii	CRAB	MDR	R	R	R	R	S	R	S	R	R	R	R	R	R	R	R	R	S					S
ZY3710	Male	60	2023-10-26 10:10:34	2023-11-06 07:30:00	2	Acinetobacter baumannii	CRAB	MDR		R	R	R	S	R		R	R	R	R	R	R		R	S	R		R		R
ZY3710	Male	60	2023-10-26 10:10:34	2023-11-06 07:30:00	2	Klebsiella pneumoniae		S	S	S	S	S	S	S	S	S	S	S	S	S	S	S	S	S	S	S		R	S
ZY3603	Male	52	2023-09-28 23:52:45	2023-11-07 07:40:00	2	Pseudomonas aeruginosa	CRPA	MDR		S	S			S		S		R	S	S	R			S		S	S			S
ZY3304	Male	66	2023-07-07 13:29:49	2023-07-13 07:30:00	2	Klebsiella pneumoniae	CRE	MDR	R	S	S	R	R	R	S	R	R	R	R	R	S	R	R	S	S	S	S	R	R	R
ZY1863	Female	63	2022-02-14 15:49:47	2022-02-23 08:00:00	2	Klebsiella pneumoniae		S	S	S	S	S	S	S	S	S	S	S	S	S	S	S	S	S	S	S		R	R	S
ZY3130	Female	68	2023-05-27 20:33:36	2023-06-03 07:27:00	2	Klebsiella pneumoniae	CRE	MDR	S	S	S	S	S	S	S	S	S	S	S	S	S		S	S	S	S		R	S
ZY3045	Male	46	2023-05-04 09:07:22	2023-05-24 08:00:00	2	Pseudomonas aeruginosa	CRPA	MDR	R	S	S	I		R	S	R		R	I	S	R			S		I				S
ZY2945	Female	70	2023-04-06 10:24:12	2023-04-27 13:00:00	2	Pseudomonas aeruginosa	CRPA	MDR		S	S			S		I		R	S	S	R			S		R	S			S
ZY2116	Female	60	2022-05-03 19:01:35	2022-05-10 08:00:00	2	Pseudomonas aeruginosa	CRPA	MDR		S	S			S		S		R	S	S	I			S		S	S			R
ZY3021	Male	58	2023-04-25 15:06:18	2023-06-08 08:00:00	2	Klebsiella pneumoniae		MDR	I	R	I	S	R	I	S	SDD	I	S	S	S	S	R	R	R	S	R				R
ZY3312	Male	81	2023-07-10 09:20:57	2023-07-29 08:00:00	2	Acinetobacter baumannii	CRAB	MDR	R	R	R	R	S	R	S	R	I	R	R	R	R	R	R	S	S					S
ZY3779	Male	64	2023-11-17 17:10:05	2023-11-28 13:10:00	2	Pseudomonas aeruginosa	CRPA	MDR		S	S			S		S		R	S	S	I			S		S	S			S
ZY3474	Male	69	2023-08-27 14:13:25	2023-09-11 17:50:00	2	Acinetobacter baumannii	CRAB	MDR	R	R	R	R	R	R	S	R	R	R	I	S	R	R	R	R	S
ZY2224	Male	70	2022-06-23 19:19:22	2022-07-04 14:20:00	2	Klebsiella pneumoniae	CRE	MDR		R	R		R	R	S	R	R	R	R	R	R	R	R			R	R	R	R
ZY1666	Male	81	2021-12-01 14:49:02	2021-12-10 08:00:00	1	Pseudomonas aeruginosa		S	S	S	S	S		S	S	S		S	S	S	S			S		S				S
ZY1849	Male	67	2022-02-12 13:51:58	2022-02-23 15:20:00	2	Pseudomonas aeruginosa		S	S		S	S		S	S	S		S	S	S	S			S		S
ZY2127	Female	56	2022-05-13 10:41:00	2022-05-30 08:00:00	2	Pseudomonas aeruginosa	CRPA	MDR	S	R	S	S		S	S	S		R	S	R	R			S		R
ZY3892	Male	60	2023-05-22 11:37:46	2023-06-05 07:30:00	2	Klebsiella pneumoniae		S	S	S	S	S	S	S	S	S	S	S	S	S	S	S	S	S	S	S		R	S
ZY2061	Male	68	2022-04-01 12:30:29	2022-04-15 13:30:00	2	Pseudomonas aeruginosa		S	S	S	S	S		S	S	S		S	S	S	S			S		S
ZY1202	Male	64	2021-05-10 18:44:31	2021-05-22 08:00:00	1	Acinetobacter baumannii		S	S	S	S	S	S	S	S	S	S	S	S	S	S	S	S	S	S
ZY0556	Male	56	2020-10-17 07:40:11	2020-10-23 14:43:00	1	Acinetobacter baumannii		S	S	S	S	S	S	S	S	S	S	S	S	S	S	S	S	S	S					S
ZY3286	Male	61	2023-07-03 15:37:21	2023-07-27 20:00:00	2	Acinetobacter baumannii		MDR	S	S	S	S	S	S	S	S	S	S	S	S	S	S	S	S	S					S
ZY3665	Female	65	2023-10-15 15:43:10	2023-10-20 13:10:00	2	Klebsiella pneumoniae		S	S	S	S	S	S	S	S	S	S	S	S	S	S	S	S	S	S	S		R	S	R
ZY0496	Male	63	2020-09-16 09:28:00	2020-10-13 12:00:00	1	Klebsiella pneumoniae	CRE	MDR		R	S	I	S	S	WT	R	S	R	R	S	R	S	R	S	S	I	S	R	R	S
ZY0496	Male	63	2020-09-16 09:28:00	2020-10-13 12:00:00	1	Pseudomonas aeruginosa		S	S		S	S		S	S	S		S	S	S	S			S		S
ZY3991	Male	69	2020-11-24 14:39:35	2020-12-09 09:09:00	1	Klebsiella pneumoniae		S	S	S	S	S	S	S	WT	S	S	S	S	S	S	S	S	S	S	S		R	I
ZY3835	Male	85	2020-11-13 09:41:00	2020-11-25 09:00:00	1	Acinetobacter baumannii	CRAB	MDR		R	I	S	S	R	S	R	S	R	R	R	R	R	R	R	S
ZY3835	Male	85	2020-11-13 09:41:00	2020-11-25 09:00:00	1	Klebsiella pneumoniae		S	S	S	S	S	S	S	WT	S	S	S	S	S	S	S	S	S	S	S		R	S
ZY4515	Male	67	2021-11-18 11:58:47	2021-11-27 08:00:00	1	Pseudomonas aeruginosa		S	R	S	S	I		S	S	R		S	S	S	S			S		I
ZY3923	Male	49	2020-08-14 10:13:25	2020-08-27 08:00:00	1	Klebsiella pneumoniae		S	S	S	S	S	S	S	WT	S	S	S	S	S	S	S	S	S	S	S
ZY4031	Male	60	2023-04-25 17:49:21	2023-05-06 08:00:00	2	Pseudomonas aeruginosa		S		S	S			I		I		S	I	S	S			S		R	S		R
ZY3308	Male	68	2023-07-07 20:53:31	2023-07-21 07:40:00	2	Klebsiella pneumoniae	CRE	MDR	R	R	R	R	I	S	S	R	S	R	R	R	R	R	R	R	S	R		R	R
ZY4544	Male	69	2020-10-17 07:53:57	2020-11-13 09:00:00	1	Acinetobacter baumannii		S	S	S	S	S	S	S	S	S	S	S	S	S	S	S	S	S	S
ZY0886	Female	65	2021-02-25 00:57:09	2021-03-13 15:05:00	1	Pseudomonas aeruginosa	CRPA	MDR	S	S	S	S		S	S	S		R	S	S	S			S		S
ZY2698	Male	61	2023-02-10 11:54:24	2023-02-17 07:30:00	2	Pseudomonas aeruginosa	CRPA	MDR	R	S	S	R		I	S	R		R	I	S	R			S		I
ZY0196	Female	58	2020-04-15 17:03:46	2020-04-22 10:03:00	1	Acinetobacter baumannii		S										S			S
ZY2925	Female	57	2023-04-01 17:42:07	2023-04-27 10:00:00	2	Pseudomonas aeruginosa		S		S	S			S		S		S	S	S	S			S	S
ZY1950	Female	58	2022-03-01 13:57:00	2022-03-07 09:00:00	2	Acinetobacter baumannii	CRAB	MDR	R	R	R	I	S	R	S	R	I	R	R	R	R	R	R	R	R
ZY1950	Female	58	2022-03-01 13:57:00	2022-03-07 09:00:00	2	Klebsiella pneumoniae	CRE	MDR	R	R	R	R	R	R	S	R	R	R	R	R	R	R	R	R	S	R			R
ZY1907	Male	45	2022-02-22 09:39:00	2022-03-23 14:30:00	2	Klebsiella pneumoniae		S	S	S	S	S	S	S	S	S	S	S	S	S	S	S		S	S	S
ZY2758	Male	56	2023-02-20 16:03:35	2023-02-27 14:00:00	2	Klebsiella pneumoniae	CRE	MDR	R	R	R	R	R	R	S	R	R	R	R	S	R	R	R	I	S	R		R	R
ZY3496	Male	66	2023-09-01 15:05:10	2023-09-06 12:10:00	2	Pseudomonas aeruginosa		S		S	S			S		S		S	S	S	S			S		S	S
ZY2655	Male	59	2023-02-03 12:04:41	2023-02-11 07:30:00	2	Acinetobacter baumannii	CRAB	MDR		R	R	R	S	R		R	R	R	R	R	R		R	S	R		R		R
ZY4219	Male	69	2022-09-23 10:29:45	2022-10-14 08:00:00	2	Klebsiella pneumoniae	CRE	MDR		R	R		R	R	S	R		R	R	R	R		R			R	R	R	R
ZY1592	Male	56	2021-10-20 16:51:01	2021-10-27 08:00:00	1	Klebsiella pneumoniae		S	S	S	S	S	S	S	S	S	S	S	S	S	S	S	S	S	S	S		R	S	R
ZY2691	Female	69	2023-02-08 18:54:35	2023-02-14 11:00:00	2	Klebsiella pneumoniae	CRE	MDR	R		R	R	S	R	S	R	S	R	R	R	R	S	R	R	S	R		R	R	R
ZY0052	Male	46	2020-01-12 13:20:22	2020-01-19 10:18:00	1	Klebsiella pneumoniae		S	S	S	S	S	S	S	WT	S	S	S	S	S	S	S	S	S	S	S			S	S
ZY4026	Male	59	2020-10-09 11:08:36	2020-10-14 15:45:00	1	Klebsiella pneumoniae	CRE	MDR	R	R	R	R	R	I	WT	R	R	R	R	S	R	R	R	I	R	R			R	S
ZY4307	Female	57	2023-06-12 11:17:00	2023-06-16 07:20:00	2	Klebsiella pneumoniae	CRE	MDR	R		R	R	S	R	S	R	S	R	R	R	R	S	R	R	S	R		R	R
ZY2494	Male	66	2022-12-04 20:24:08	2022-12-09 08:00:00	2	Acinetobacter baumannii	CRAB	MDR	R	R	I	S	S	R	S	R	S	R	R	R	R		R	R	S					R
ZY4413	Male	59	2023-10-30 10:07:53	2023-11-10 07:40:00	2	Pseudomonas aeruginosa	CRPA	MDR		S	S			I		I		R	I	S	R			S		R	S		R
ZY2623	Male	73	2023-01-30 10:47:40	2023-02-13 07:30:00	2	Klebsiella pneumoniae	CRE	MDR	R	R	R	R	R	R	S	R	R	R	R	S	R	R		I	S	R	R
ZY2279	Male	66	2022-07-15 19:38:00	2022-07-26 10:50:00	2	Acinetobacter baumannii	CRAB	MDR	R	R	S	R	S	S	S	R	I	R	S	R	R	R	R	S	S	S			R
ZY2279	Male	66	2022-07-15 19:38:00	2022-07-26 10:50:00	2	Pseudomonas aeruginosa	CRPA	MDR		S	S		S	S		I	S	R	I	S	R			S		R	S		R
ZY4551	Male	54	2022-05-03 15:09:46	2022-06-06 08:00:00	2	Acinetobacter baumannii	CRAB	MDR	R	R	I	S	S	R	S	R	S	R	R	R	R	R	R	R	S					S
ZY3761	Male	68	2023-11-11 08:01:46	2023-11-23 09:00:00	2	Pseudomonas aeruginosa	CRPA	MDR		R	R			I		I		R	I	S	R			S		R	S		R
ZY3691	Male	53	2023-10-20 19:29:17	2023-10-30 08:00:00	2	Klebsiella pneumoniae		S	S	S	S	S	S	S	S	S	S	S	S	S	S	S	S	S	S	S		R	S
ZY2977	Male	72	2023-02-13 12:11:12	2023-02-27 18:20:00	2	Acinetobacter baumannii		S	S	S	S	S	S	S	S	S	S	S	S	S	S	S	S	S	S					S
ZY1949	Male	76	2022-03-01 11:48:50	2022-04-09 14:30:00	2	Klebsiella pneumoniae		S	S		S	S	S	S	S	S	S	S	S	S	S	S	S	S	S	S		R	S
ZY0017	Female	68	2019-12-25 11:12:34	2020-01-08 09:41:00	1	Klebsiella pneumoniae		S		S	S		S	S		S		S	S	S			S	S		S	S	R	S
ZY2550	Female	62	2023-01-06 15:40:10	2023-01-16 08:00:00	2	Acinetobacter baumannii		S		S	S	S	S	S	S	S	S	S	S	S	S	S	S	S	S					R
ZY3741	Female	70	2023-11-06 15:16:26	2023-11-20 08:00:00	2	Pseudomonas aeruginosa	CRPA	MDR		S	S			S		S		R	S	S	I			S		S	S
ZY0283	Male	72	2020-05-31 17:23:12	2020-06-18 16:10:00	1	Acinetobacter baumannii		S	S	S	S	S	S	S	S	I	S	S	S	S	S	S	S	S	S					S
ZY4380	Male	54	2021-06-24 22:25:34	2021-07-02 08:00:00	1	Klebsiella pneumoniae	CRE	MDR	R	R	R	R	R	R	S	R	R	R	R	R	R		R	R	S	R			R	S
ZY3353	Male	60	2023-07-21 15:52:28	2023-08-01 07:30:00	2	Klebsiella pneumoniae		S	S	S	S	S	S	S	S	S	S	S	S	S	S	S	S	S	S	S		R	I
ZY0691	Male	47	2020-12-19 16:38:41	2020-12-30 08:00:00	1	Acinetobacter baumannii	CRAB	MDR	R	R	R	R	S	R	S	R	I	R	R	R	R	R	R	R	S			R	R	R
ZY4442	Male	68	2023-06-23 15:35:16	2023-07-03 08:00:00	2	Klebsiella pneumoniae		S	S	S	S	S	S	S	S	S	S	S	S	S	S	S	S	S	S	S		R	S	R
ZY3368	Male	70	2023-07-26 08:39:41	2023-08-07 08:00:00	2	Klebsiella pneumoniae	CRE	MDR	R	R	R	R	S	R	S	R	S	R	R	R	R	S	R	R	S	R		R	R	R
ZY1322	Male	65	2021-06-15 15:42:32	2021-07-08 13:20:00	1	Klebsiella pneumoniae		MDR	S	S	S	S	S	S	S	R	S	S	S	S	S	S	S	S	S	S		R	R	R
ZY4289	Male	59	2023-03-20 15:35:10	2023-04-04 10:00:00	2	Klebsiella pneumoniae		S	S	S	S	S	S	S	S	S	S	S	S	S	S	S	S	S	S	S		R	S	R
ZY1036	Male	75	2021-03-25 00:45:31	2021-04-19 11:30:00	1	Klebsiella pneumoniae		MDR	I	I	I	S	R	S	S	S	R	S	S	S	S	R	R	I	S	S		R	R	R
ZY0436	Male	57	2020-08-15 15:11:18	2020-08-19 11:30:00	1	Klebsiella pneumoniae		S	S	S	S	S	S	S	WT	S	S	S	S	S	S	S	S	S	S	S			S	S
ZY0769	Male	67	2021-01-21 10:27:04	2021-01-26 15:35:00	1	Pseudomonas aeruginosa	CRPA	MDR	S	R	S	S		R	S	S		R	S	S	R			S		S
ZY2053	Male	67	2022-03-29 08:34:23	2022-04-18 08:00:00	2	Pseudomonas aeruginosa		MDR	R	R	R	S	S	S	R	S	S	S	S	R	S	S	R	S	S	S	S	R	R
ZY1319	Female	66	2021-06-15 08:44:56	2021-06-25 08:00:00	1	Acinetobacter baumannii		S	S	S	S	S	S	S	S	S	S	S	S	S	S	S		S	S					R
ZY2652	Female	70	2023-02-02 15:27:35	2023-02-11 10:00:00	2	Pseudomonas aeruginosa		S	S	S	S	S		S	S	S		S	S	S	S			S		S				R
ZY2294	Male	57	2022-07-23 13:11:00	2022-08-08 07:40:00	2	Acinetobacter baumannii	CRAB	MDR	R	R	I	S	R	S	S	S	S	R	S	S	R	S	S	S	S	S	S		R	R
ZY2294	Male	57	2022-07-23 13:11:00	2022-08-08 07:40:00	2	Klebsiella pneumoniae		MDR	I	S	S	S	S	R	R	S	S	S	R	S	S	S	R	S	S	R		R	R	R
ZY1772	Male	76	2022-01-12 13:20:06	2022-01-21 08:00:00	2	Acinetobacter baumannii		S	S	S	S	S	S	S	S	S	S	S	S	S	S	S	S	S	S
ZY0857	Male	57	2021-02-19 15:45:30	2021-03-06 08:00:00	1	Pseudomonas aeruginosa		S	S	S	S	S		S	S	S		S	S	S	S			S		S
ZY0802	Male	55	2021-01-30 07:50:56	2021-02-05 08:00:00	1	Klebsiella pneumoniae		MDR	S	I	I	S	R	S	WT	S	R	S	S	S	S	R	S	S	S	S		R	I	R
ZY2402	Female	70	2022-09-17 11:07:36	2022-09-27 07:30:00	2	Pseudomonas aeruginosa		S	I	S	S	S		S	S	S		S	S	S	S			S		I
ZY3664	Male	43	2023-10-14 16:11:39	2023-10-30 07:30:00	2	Pseudomonas aeruginosa		S		S	S			S		S		S	S	S	S			S		S	S
ZY2676	Male	60	2023-02-06 19:07:12	2023-02-14 07:30:00	2	Klebsiella pneumoniae	CRE	MDR	R	R	R	R	S	R	S	R	S	R	R	R	R	S	R	R	S	R		R	R	R
ZY3453	Male	58	2023-08-21 08:23:51	2023-08-31 08:00:00	2	Pseudomonas aeruginosa		S		S	S			S		S		S	S	S	S			S		S	S		R
ZY1795	Male	72	2022-02-02 15:38:42	2022-02-12 08:00:00	2	Klebsiella pneumoniae		S
ZY2742	Female	59	2023-02-16 17:10:44	2023-03-02 11:50:00	2	Klebsiella pneumoniae		MDR	S	R	I	S	S	S	S	S	R	S	R	S	S	R	S	I	S	S		R	R	R
ZY3990	Male	51	2020-06-02 11:40:23	2020-06-06 09:17:00	1	Klebsiella pneumoniae		MDR	R		R	R	R	R	WT	R	I	S	R	S	S	R	R	I	S	R		R	R	R
ZY0572	Male	55	2020-10-23 08:10:56	2020-10-30 09:08:00	1	Klebsiella pneumoniae		S			S	S	S	S	WT	S	S	S	S	S	S	S	S	S	S	S		R	I	R
ZY3647	Male	74	2023-10-11 12:24:23	2023-10-30 12:50:00	2	Klebsiella pneumoniae		S	S	S	S	S	S	S	S	S	S	S	S	S	S		S	S	S	S			S
ZY0652	Male	53	2020-12-02 15:34:31	2020-12-08 09:20:00	1	Klebsiella pneumoniae		MDR	S	R	I	S	R	S	WT	S	S	S	S	S	S	S	I	I	S	S		R	I	R
ZY1882	Male	70	2022-02-17 14:58:08	2022-03-01 10:00:00	2	Klebsiella pneumoniae		S	S	S	S	S	S	S	S	S	S	S	S	S	S	S	S	S		S		R	I
ZY3143	Male	66	2023-05-31 12:09:23	2023-06-16 13:25:00	2	Pseudomonas aeruginosa		S	I	S	S	S		S	S	S		S	S	S	S			S		I
ZY1339	Female	78	2021-06-20 13:44:25	2021-07-12 10:00:00	1	Klebsiella pneumoniae		S	S	S	S	S	S	S	WT	S	S	S	S	S	S	S	S	S	S	S			S	S
ZY0479	Male	62	2020-09-05 12:33:42	2020-09-15 08:00:00	1	Pseudomonas aeruginosa		S		S	S	S		S		S		S	S	S	S			S		S	S
ZY4071	Male	50	2021-03-02 15:08:22	2021-03-09 08:00:00	1	Acinetobacter baumannii	CRAB	MDR	R	R	R	R	R	R	S	R	S	R	I	R	R	R	R	R	S
ZY3626	Male	62	2023-10-06 15:21:32	2023-10-19 08:00:00	2	Acinetobacter baumannii	CRAB	MDR	R	R	R	R	R	R	S	R	I	R	R		R	R		R	S
ZY0680	Male	50	2020-12-15 10:58:20	2020-12-22 13:20:00	1	Klebsiella pneumoniae		MDR	R		R	R	R	R	WT	R	I	S	R	S	S	R	R	I	S	R		R	R	S
ZY1665	Female	53	2021-12-01 11:53:05	2021-12-08 08:00:00	1	Klebsiella pneumoniae		S	S	S	S	S	S	S	WT	S	S	S	S	S	S	S	S	S	S	S			S	R
ZY0615	Male	66	2020-11-07 16:48:17	2020-11-18 09:50:00	1	Klebsiella pneumoniae		MDR		S	S	S	S	S	WT	S	S	S	S	S	S	S	S	S	S	S		R	R
ZY4364	Male	51	2022-04-18 09:11:42	2022-04-22 08:00:00	2	Klebsiella pneumoniae		S	S	S	S	S	S	S	S	S	S	S	S	S	S	S	S	S	S	S		R	S
ZY4395	Female	52	2020-06-11 15:59:00	2020-06-26 08:00:00	1	Pseudomonas aeruginosa	CRPA	MDR		S	S		S	S		S	S	R	S	S	R			S		S	S		R
ZY1940	Male	65	2022-02-28 12:26:56	2022-03-07 13:00:00	2	Pseudomonas aeruginosa	CRPA	MDR	S	S	S	S	S	S	S	S	S	R	S	S	S	S	S	S	S	I		R	S
ZY2892	Male	60	2023-03-22 13:42:11	2023-04-07 11:50:00	2	Klebsiella pneumoniae		S
ZY3502	Male	52	2023-09-02 11:56:07	2023-09-22 07:30:00	2	Pseudomonas aeruginosa		S	I	S	S	S		S	S	S		S	S	S	S			S		I

## Sheet: common G-positive bacteria
Patient ID	Gender	Age	Admission Date	Surgery Date	Surgery Year	Pathogens	Surveillance Target Pathogen	Drug sensitivity（S，MDR）	Levofloxacin	Tetracycline	Oxacillin	Vancomycin	Gentamicin	Penamecillin	Sulfamethoxazole	Ciprofloxacin	Clindamycin	Moxifloxacin	Rifampin	Linezolid	Erythromycin	Quinupristin-Dalfopristin Syncercid
ZY2952	Male	69	2023-04-07 11:51:15	2023-06-01 08:00:00	2	Streptococcus pneumoniae		MDR	S	R		S		S	R			S		S	R
ZY2296	Male	59	2022-07-24 08:39:02	2022-08-02 07:30:00	2	Streptococcus pneumoniae		MDR	S	R		S		R	R			S		S	R
ZY4030	Male	51	2020-11-10 07:55:16	2021-01-20 08:00:00	1	Streptococcus pneumoniae			S
ZY1200	Male	72	2021-05-09 21:31:32	2021-05-25 16:20:00	1	Streptococcus pneumoniae			S
ZY3814	Male	69	2021-03-05 15:14:29	2021-03-29 13:00:00	1	Streptococcus pneumoniae
ZY3790	Male	73	2023-11-22 09:11:09	2023-11-28 12:15:00	2	Staphylococcus aureus	MRSA	MDR	S	S	R	S	S	R	S	S	R	S	S	S	R
ZY1757	Male	68	2022-01-04 09:19:24	2022-01-10 08:00:00	2	Staphylococcus aureus		MDR	S	R	S	S	R	S	R		R	S	S	S	R	S
ZY0007	Male	59	2019-12-17 20:20:44	2020-01-11 09:00:00	1	Staphylococcus aureus	MRSA	MDR	R	S	R	S	S	R	S	R		:I	S	S	R	R
ZY4232	Male	65	2023-03-06 10:54:27	2023-03-18 11:00:00	2	Staphylococcus aureus	MRSA	MDR	R	R	R	S	R		S	R	R	R	I	S	R	S
ZY4391	Male	66	2020-06-28 16:26:48	2020-07-22 13:30:00	1	Staphylococcus aureus	MRSA	MDR	R	S	R	S	S	R	S	R		:I	S	S	R	R
ZY2573	Male	57	2023-01-16 15:37:48	2023-02-02 07:30:00	2	Staphylococcus aureus	MRSA	MDR	R	R	R	S	S	R	R	R	R		S	S	R	S
ZY1349	Male	70	2021-06-24 10:58:28	2021-06-29 08:00:00	1	Staphylococcus aureus		S
ZY2630	Male	74	2023-01-30 18:25:55	2023-02-15 13:30:00	2	Streptococcus pneumoniae		MDR	S	R		S		I	R		R	S		S	R
ZY2771	Male	70	2023-02-22 14:10:19	2023-03-04 07:30:00	2	Staphylococcus aureus	MRSA	MDR	S	R	R	S	S	R	R		R	S	S	S	R	S
ZY3967	Female	62	2021-06-08 14:07:06	2021-06-16 14:30:00	1	Staphylococcus aureus	MRSA	MDR	R	R	R	S	R	R	S	R	R	R	R	S	R	S
ZY4266	Female	76	2023-07-27 14:34:44	2023-08-03 14:50:00	2	Staphylococcus aureus	MRSA	MDR	R	R	R	S	R		S	R	R	R	I	S	R	S
ZY0934	Male	69	2021-03-05 12:21:02	2021-03-20 14:30:00	1	Staphylococcus aureus		MDR	S	R	S	S	S	R	S		R	S	S	S	R	S
ZY3033	Male	58	2023-05-01 12:12:19	2023-05-08 07:30:00	2	Streptococcus pneumoniae		MDR	S	R		S		S	R			S		S	R
ZY0936	Male	58	2021-03-05 14:11:20	2021-03-20 16:30:00	1	Staphylococcus aureus		MDR	S	R	S	S	R	R	S		R	S	S	S	R	S
ZY2020	Female	63	2022-03-15 15:33:54	2022-03-30 08:00:00	2	Staphylococcus aureus		MDR	R	R	R	S	R	R	S		R	S	S	S	R	S
ZY0830	Male	72	2021-02-07 20:04:03	2021-02-18 08:00:00	1	Staphylococcus aureus		MDR	S	R	S	S	S	R	S		R	S	S	S	R	S
ZY3637	Male	50	2023-10-09 08:25:28	2023-10-17 07:33:00	2	Staphylococcus aureus		MDR	S	R	S	S	R	R	S	S	S	S	S		R
ZY2086	Female	61	2022-04-14 10:43:38	2022-04-21 08:00:00	2	Staphylococcus aureus		S	R	S	S	S	S			S	R	S	S	S		S
ZY3314	Female	67	2023-07-10 15:12:02	2023-08-18 16:00:00	2	Streptococcus pneumoniae
ZY1225	Female	71	2021-05-14 18:37:00	2021-06-01 12:30:00	1	Staphylococcus aureus	MRSA	MDR	S	S	R	S	S		S	S	R	S	S	S	R	S
ZY3856	Female	67	2021-01-22 09:38:51	2021-02-05 15:00:00	1	Staphylococcus aureus	MRSA	MDR	S	R	R	S	R	R		R	R	R	S	S	R	S
ZY0171	Female	69	2020-04-04 19:59:00	2020-04-13 09:23:00	1	Streptococcus pneumoniae		MDR	S	R		S		R				S		S	R
ZY1838	Male	68	2022-02-10 17:17:39	2022-03-04 12:00:00	2	Staphylococcus aureus	MRSA	MDR	R	S	R	S	S		R	S	R	S	S	S	R	S
ZY4049	Male	62	2021-01-04 09:45:01	2021-01-07 13:10:00	1	Staphylococcus aureus	MRSA	MDR	R	R	R	S	R	R		R	R	R	S	S	R	S
ZY0932	Female	66	2021-03-04 18:10:27	2021-03-27 12:00:00	1	Streptococcus pneumoniae
ZY2982	Male	71	2023-04-14 08:04:29	2023-05-05 11:50:00	2	Staphylococcus aureus	MRSA	MDR	R	R	R	S	R		R	R	R	R	I	S	R	S
ZY3325	Female	74	2023-07-13 10:52:19	2023-07-25 07:30:00	2	Staphylococcus aureus	MRSA	MDR	S	S	R	S	S	R	S	:I	R	S	S		R	S
ZY4457	Male	73	2023-03-02 16:00:06	2023-03-24 07:10:00	2	Staphylococcus aureus		MDR	R	R	S	S	R	S	S	S	S	S	S		R
ZY2737	Male	53	2023-02-16 12:31:42	2023-02-25 07:30:00	2	Staphylococcus aureus		S	R	S	S	S	S	S	S	S	S	S	S		R
ZY3280	Male	53	2023-07-03 09:37:29	2023-07-19 09:00:00	2	Staphylococcus aureus	MRSA	MDR	R	R	R	S	R		S	R	R	R	I	S	R	S
ZY3090	Female	77	2023-05-17 11:04:28	2023-05-25 13:00:00	2	Staphylococcus aureus	MRSA	MDR	R	R	R	S	R		R	R	R	R	I	S	R	S
ZY3218	Male	59	2023-06-19 11:00:40	2023-07-04 16:20:00	2	Staphylococcus aureus	MRSA	MDR	R	S	R	S	S	R	R		R	S	S	S	R	S
ZY3902	Female	75	2023-04-05 14:00:15	2023-04-13 08:00:00	2	Staphylococcus aureus		MDR	S	R	S	S	S	S	S		R	S	S	S	R	S
ZY4428	Male	70	2022-06-12 12:26:09	2022-06-20 16:50:00	2	Staphylococcus aureus		MDR	R	R	S	S	S	R	R		R	S	S	S	R	S
ZY3873	Male	54	2021-05-18 09:09:00	2021-05-31 08:00:00	1	Staphylococcus aureus	MRSA	MDR	R	R	R	S	R	R	R	R	R	R	S	S	R	S
ZY0649	Male	67	2020-12-01 14:27:32	2020-12-24 16:00:00	1	Staphylococcus aureus	MRSA	MDR	S	R	R	S	S	R	S	S	R	S	S	S	R
ZY2770	Male	44	2023-02-22 13:37:27	2023-03-09 12:30:00	2	Staphylococcus aureus		MDR	S	R	S	S	R	R	S		R	S	S	S	R	S
ZY3947	Female	69	2020-01-06 15:42:04	2020-01-10 09:20:00	1	Staphylococcus aureus	MRSA	MDR	S	S	R	S	S	R	S	S		S		S	R	S
ZY2125	Female	66	2022-05-11 15:41:32	2022-05-25 08:00:00	2	Staphylococcus aureus		S	S	S	S	S	S	S	S	S	R	S	S	S	R
ZY4158	Male	75	2023-04-21 11:35:19	2023-05-02 08:00:00	2	Staphylococcus aureus	MRSA	MDR	R	R	R	S	S	R	R		R	S	S	S	R	S
ZY2539	Female	68	2022-12-29 11:59:22	2023-01-30 07:30:00	2	Staphylococcus aureus	MRSA	MDR	R	S	R	S	R	R	R	S	R	S	S	S	S
ZY4262	Male	65	2023-02-09 14:40:30	2023-02-14 13:20:00	2	Streptococcus pneumoniae		XDR	S	R		S		S	S		R	S		S	R
ZY2662	Male	53	2023-02-04 08:45:45	2023-02-23 07:30:00	2	Streptococcus pneumoniae		MDR	S	S		S		S	S		R	S		S	R
ZY1027	Male	85	2021-03-23 16:53:42	2021-04-02 15:00:00	1	Streptococcus pneumoniae		MDR	S	R		S		S	R			S		S	R
ZY0601	Male	48	2020-11-02 15:46:37	2020-11-16 09:26:00	1	Staphylococcus aureus	MRSA	MDR	S	R	R	S	S	R	S	S		S	S	S	R	S
ZY2303	Male	56	2022-07-26 09:57:48	2022-08-08 07:20:00	2	Staphylococcus aureus	MRSA	MDR	S	S	R	S	S	R	S	S	R	S	S		R	S
ZY4076	Male	55	2021-06-02 13:16:13	2021-06-17 12:50:00	1	Staphylococcus aureus	MRSA	MDR	R	R	R	S	R	R	S		R	R	:I	S	R	S
ZY3536	Male	70	2023-09-09 10:39:28	2023-09-25 07:40:00	2	Staphylococcus aureus	MRSA	MDR	R	R	R	S	R		S	R	R	R	I	S	R	S
ZY3438	Female	68	2023-08-14 22:36:48	2023-08-22 12:30:00	2	Streptococcus pneumoniae		MDR	S	R		S		S	R			S		S	R
